# Supplementary material for: A CENH3 mutation promotes meiotic exit and restores fertility in SMG7-deficient Arabidopsis
Source: PLoS Genet. 2021 Sep 30;17(9):e1009779. doi: 10.1371/journal.pgen.1009779 (PMC8509889; doi:10.1371/journal.pgen.1009779)
Supplement: S2 Table — (XLSX) [file pgen.1009779.s017.xlsx]

## Sheet: Fig 4B
	Silique lengths at indicated postions on the main inflorescence bolt
		Col																											smg7-6
		Plant number - Size (mm)																											Plant number - Size (mm)
	Silique	1	2	3	4	5	6	7	8	9	10	s11	12	13	14	15	16	17	18	19	20		Average	Standard deviation				Silique	1	2	3	4	5	6	7	8	9	10	11	12	13	14	15	16	17	18	19	20
	1	5	4	9	3	4	6	5	4	4	9	10	5	4	6	4	8						5.625	2.11763				1	2	3	2	4	3	4	4	4	3	3	3	5	3	3	4
	2	8	4	13	3	13	15	7	4	4	8	3	5	5	8	4	4						6.75	3.7333				2	2	4	2	2	4	4	3	2	3	3	3	3	3	3	4
	3	14	14	14	12	4	5	5	15	4	4	7	7	4	13	9	4						8.4375	4.30071				3	2	3	4	4	4	4	3	3	3	3	3	4	4	4	4
	4	14	12	13	15	6	15	13	4	12	13	11	4	4	12	4	13						10.3125	4.13399				4	2	3	4	2	4	4	2	3	3	3	4	3	4	3	3
	5	11	14	14	15	7	15	14	4	15	14	17	5	15	15	15	15						12.8125	3.81148				5	2	4	4	4	4	8	2	3	3	3	3	4	4	4	3
	6	14	15	14	15	16	15	14	17	15	16	14	15	14	10	14	16						14.625	1.49478				6	3	4	4	4	4	4	4	4	4	3	4	4	4	4	4
	7	15	10	14	16	13	17	15	17	15	15	17	16	16	15	16	16						15.1875	1.70363				7	3	4	4	2	3	4	4	4	3	3	6	4	4	4	3
	8	15	15	13	16	16	16	5	17	16	16	15	17	16	12	15	16						14.75	2.81736				8	4	3	4	4	3	4	4	4	3	3	3	7	4	7	3
	9	15	15	13	14	15	15	12	15	15	16	17	14	16	16	16	16						15	1.22474				9	3	4	3	9	5	4	3	4	3	3	3	4	4	4	3
	10	14	14	14	16	16	15	15	17	15	15	16	17	16	15	15	16						15.375	0.927025				10	4	4	4	3	3	4	4	3	3	3	3	4	4	4	3
	11	14	13	13	16	16	15	17	17	15	15	17	16	16	16	16	17						15.5625	1.27322				11	3	3	4	4	4	4	4	4	3	3	4	4	4	4	4
	12	15	14	5	16	15	16	17	16	16	17	16	16	16	16	16	15						15.125	2.71282				12	4	4	4	3	3	4	4	4	3	4	4	4	4	4	3
	13	14	14	14	17	16	16	17	16	15	15	16	16	15	16	16	16						15.5625	0.933324				13	3	3	4	3	3	4	3	3	3	6	3	4	4	4	6
	14	15	15	14	16	15	16	17	16	15	16	16	17	16	16	16	17						15.8125	0.807678				14	4	4	4	3	3	4	3	3	3	6	3	4	3	4	3
	15	14	14	14	16	16	16	17	17	16	15	16	16	15	15	16	16						15.5625	0.933324				15	3	3	3	3	3	4	3	3	6	4	2	11	4	4	3
	16	15	15	13	16	15	16	16	17	15	15	16	16	16	15	16	17						15.5625	0.933324				16	3	4	3	4	4	4	3	3	3	3	2	4	4	4	4
	17	13	15	14	15	15	15	16	16	16	16	15	16	16	15	15	16						15.25	0.829156				17	3	3	3	4	4	4	4	3	6	3	4	4	4	4	3
	18	13	10	14	14	15	16	15	16	15	16	16	16	16	15	16	15						14.875	1.53603				18	2	4	4	4	4	4	3	3	4	3	3	12	5	4	3
	19	13	15	13	15	14	16	15	15	16	16	15	17	14	14	16	16						15	1.11803				19	4	3	3	4	4	4	3	3	4	3	4	3	5	4	8
	20	13	14	13	14	15	15	14	16	15	16	16	16	14	15	15	16						14.8125	1.01358				20	3	3	3	4	3	4	4	3	5	4	5	6	4	4	4
	21	14	14	12	14	12	15	15	16	16	15	15	16	14	14	15	14						14.4375	1.17094				21	3	3	3	4	7	4	3	3	3	4	4	9	4	5	8
	22	13	14	12	14	12	15	14	15	14	16	15	16	15	13	16	14						14.25	1.25				22	3	3	3	4	5	4	3	3	7	8	4	4	4	4	5
	23	12	13	12	13	8	15	13	16	15	15	15	15	14	13	13	14						13.5	1.83712				23	3	3	3	8	7	4	4	8	8	10	10	4	4	5	4
	24	12	14	12	14	11	15	13	14	14	15	14	14	13	14	14	14						13.5625	1.05882				24	3	7	3	4	4	6	3	11	6	11	5	4	5	4	4
	25	11	13	12	12	8	15	13	15	15	14	13	15	13	12	14	11						12.875	1.83286				25	4	3	6	3	4	5	3	3	9	11	7	4	4	4	11
	26	11	12	11	13	10	14	12	15	14	14	13	14	13	12	14	12						12.75	1.34629				26	3	3	10	3	3	4	4	4	4	10	9	4	9	12	11
	27	11	13	11	12	10	14	12	15	15	14	12	14	11	12	12	11						12.4375	1.4987				27	3	8	11	8	9	10	4	10	5	8	4	5	9	7	12
	28	10	13	10	12	6	13	11	14	14	14	12	14	12	12	13	9						11.8125	2.12776				28	3	9	12	4	6	8	3	8	6	8	6	10	4	7	4
	29	11	12	9	12	5	13	11	14	15	14	12	14	11	13	14	11						11.9375	2.35767				29	11	5	11	10	9	5	4	8	7	4	9	9	4	11	10
	30	10	12	10	12	5	12	9	13	14	13	11	14	6	11	11	7						10.625	2.61904				30	10	7	10	3	3	5	4	9	13	9	10	4	11	13	11
	31	9	10	8	12	4	12	9	14	15	13	11	13	5	11	12	4						10.125	3.31427				31	6	9	3	8	10	10	8	8	4	10	8	9	9	8	9
	32	9	12	8	11	4	12	9	14	15	13	9	12	11	10	10	11						10.625	2.52178				32	3	7	6	10	7	7	7	6	4	10	5	12	4	5	7
	33	8	10	6	9	4	12	5	13	14	13	5	11	10	5	5	8						8.625	3.2572				33	10	4	8	6	3	10	7	10	8	7	7	3	4	10	11
	34	8	4	6	9	4	11	8	15	13	13	6	12	4	6	7	8						8.375	3.38886				34	4	7	8	6	5	8	6	8	11	8	7	3	3	11	12
	35	7	9	6	10	4	12	5	12	13	12	3	12	7	4	8	4						8	3.37268				35	4	8	10	4	7	10	7	8	5	4	5	4	14	4	8
	36	7	7	3	8	4	11	4	12	13	13	4	11	9	4	5	5						7.5	3.44601				36	6	6	5	9	9	7	13	5	6	9	6	10	9	9	10
	37	5	6	5	6	4	11	4	12	13	10	3	9	5	3	5	4						6.5625	3.20095				37	8	6	7	4	8	8	8	6	9	8	7	3	4	8	9
	38	5	7	6	5	5	10	4	7	12	12	3	9	7	5	4	3						6.5	2.80624				38	3	7	9	10	9	9	5	8	11	11	5	9	7	9	10
	39	4	7	4	8	3	10	4	5	12	10	6	10	4	3		4						6.26667	2.90899				39	9	9	10	6	5	9	10	9	12	9	5	10	6	7	9
	40	4	9		8	3	9	4	5	12	10	3	8	4			3						6.30769	2.99704				40	8	4	5	8	6	8	8	8	5	6	12	11	7	4	8
[truncated: 71 more columns]

## Sheet: Fig 4D
	Pollen per anther
	Col-0 (5-15)															smg7-6 (5-15)															EMS30 (5-15)															EMS155 (5-15)
	Picture	Lobe 1	Lobe 2	Lobe 3	Lobe 4	Total left lobe	Total right lobe		Diference between lobes	Average	Normalize to average number in lobules		Total	Average		Picture	Lobe 1	Lobe 2	Lobe 3	Lobe 4	Total left lobe	Total right lobe		Diference between lobes	Average	Normalize to average number in lobules		Total	Average		Picture	Lobe 1	Lobe 2	Lobe 3	Lobe 4	Total left lobe	Total right lobe		Diference between lobes	Average	Normalize to average number in lobules		Total	Average		Picture	Lobe 1	Lobe 2	Lobe 3
	Col-0 - 01 - 10F - 01	215	76	59	202	291	261		30	31.6	#DIV/0!		552	484.4		smg7-6 - 01 - 10F - 01	3	5	8	5	8	13		5	3.66667	#DIV/0!		21	14		EMS 30 - 01 - 10F - 01	180	52	40	159	232	199		33	20.6	#DIV/0!		431	367		EMS 155 - 01 - 10F - 01	40	36	51
	Col-0 - 01 - 10F - 02	174	85	45	155	259	200		59				459			smg7-6 - 01 - 10F - 02	11	2	6	3	13	9		4				22			EMS 30 - 01 - 10F - 02	88	13	51	93	101	144		43				245			EMS 155 - 01 - 10F - 02	93	39	45
	Col-0 - 01 - 10F - 03	189	48	61	170	237	231		6				468			smg7-6 - 01 - 10F - 03	6	2	0	6	8	6		2				14			EMS 30 - 01 - 10F - 03	136	67	52	166	203	218		15				421			EMS 155 - 01 - 10F - 03	39	4	52
	Col-0 - 01 - 10F - 04	188	62	46	165	250	211		39				461			smg7-6 - 01 - 10F - 04	6	0	2	0	6	2		4				8			EMS 30 - 01 - 10F - 04	126	46	56	124	172	180		8				352			EMS 155 - 01 - 10F - 04	149	61	74
	Col-0 - 01 - 10F - 05	180	73	53	176	253	229		24				482			smg7-6 - 01 - 10F - 05	0	5	0	12	5	12		7				17			EMS 30 - 01 - 10F - 05	152	43	66	125	195	191		4				386			EMS 155 - 01 - 10F - 05	122	69	88
																smg7-6 - 01 - 10F - 06	1	0	0	1	1	1		0				2																		EMS 155 - 01 - 10F - 06	155	55	40
	Col-0 - 02 - 10F - 01	179	81	72	170	260	242		18	16.8333	#DIV/0!		502	541.833		smg7-6 - 02 - 11F - 01	3	2	3	2	5	5		0	2.66667	#DIV/0!		10	31.3333		EMS 30 - 02 - 8F - 01	90	30	41	123	120	164		44	22.2	#DIV/0!		284	273.4		EMS 155 - 02- 10F - 01	83	34	48
	Col-0 - 02 - 10F - 02	212	76	77	179	288	256		32				544			smg7-6 - 02 - 11F - 02	13	8	5	17	21	22		1				43			EMS 30 - 02 - 8F - 02	121	49	37	125	170	162		8				332			EMS 155 - 02- 10F - 02	140	51	59
	Col-0 - 02 - 10F - 03	218	63	58	200	281	258		23				539			smg7-6 - 02 - 11F - 03	0	6	0	5	6	5		1				11			EMS 30 - 02 - 8F - 03	106	10	37	75	116	112		4				228			EMS 155 - 02- 10F - 03	70	53	51
	Col-0 - 02 - 10F - 04	225	69	70	212	294	282		12				576			smg7-6 - 02 - 11F - 04	17	15	14	8	32	22		10				54			EMS 30 - 02 - 8F - 04	90	44	60	127	134	187		53				321			EMS 155 - 02- 10F - 04	100	29	70
	Col-0 - 02 - 10F - 05	207	76	78	193	283	271		12				554			smg7-6 - 02 - 11F - 05	8	5	0	11	13	11		2				24			EMS 30 - 02 - 8F - 05	81	21	13	87	102	100		2				202			EMS 155 - 02- 10F - 05	111	36	11
	Col-0 - 02 - 10F - 06	195	71	66	204	266	270		4				536			smg7-6 - 02 - 11F - 06	20	2	10	14	22	24		2				46																		EMS 155 - 02- 10F - 06	164	26	42
	Col-0 - 03 - 12F - 01	154	119	89	123	273	212		61	36.6667	#DIV/0!		485	505		smg7-6 - 03 - 11F - 01	6	2	2	9	8	11		3	8.5	#DIV/0!		19	21.1667		EMS 30 - 03 - 10F - 01	133	23	48	195	156	243		87	30	#DIV/0!		399	336.667		EMS 155 - 03 - 11F - 01	57	10	4
	Col-0 - 03 - 12F - 02	139	87	77	141	226	218		8				444			smg7-6 - 03 - 11F - 02	14	1	9	11	15	20		5				35			EMS 30 - 03 - 10F - 02	176	56	51	142	232	193		39				425			EMS 155 - 03 - 11F - 02	78	40	56
	Col-0 - 03 - 12F - 03	192	68	58	162	260	220		40				480			smg7-6 - 03 - 11F - 03	8	0	0	11	8	11		3				19			EMS 30 - 03 - 10F - 03	139	60	77	128	199	205		6				404			EMS 155 - 03 - 11F - 03	151	55	44
	Col-0 - 03 - 12F - 04	208	76	79	184	284	263		21				547			smg7-6 - 03 - 11F - 04	3	0	1	21	3	22		19				25			EMS 30 - 03 - 10F - 04	171	39	38	176	210	214		4				424			EMS 155 - 03 - 11F - 04	138	44	45
	Col-0 - 03 - 12F - 05	222	96	94	153	318	247		71				565			smg7-6 - 03 - 11F - 05	6	0	3	0	6	3		3				9			EMS 30 - 03 - 10F - 05	15	23	6	7	38	13		25				51			EMS 155 - 03 - 11F - 05	119	56	33
	Col-0 - 03 - 12F - 06	161	84	65	199	245	264		19				509			smg7-6 - 03 - 11F - 06	19	0	1	0	19	1		18				20			EMS 30 - 03 - 10F - 06	149	0	74	94	149	168		19				317			EMS 155 - 03 - 11F - 06	137	51	61
	Col-0 - 04 - 10F - 01	111	84	118	147	195	265		70	28.1667	#DIV/0!		460	503.833		smg7-6 - 04 - 12F - 01	6	1	1	12	7	13		6	6	#DIV/0!		20	12		EMS 30 - 04 - 10F - 01	187	58	133	114	245	247		2	16.5	#DIV/0!		492	191.5		EMS 155 - 04- 9F - 01	97	13	20
	Col-0 - 04 - 10F - 02	187	55	84	123	242	207		35				449			smg7-6 - 04 - 12F - 02	3	2	4	4	5	8		3				13			EMS 30 - 04 - 10F - 02	16	17	14	27	33	41		8				74			EMS 155 - 04- 9F - 02	27	2	2
	Col-0 - 04 - 10F - 03	174	78	74	169	252	243		9				495			smg7-6 - 04 - 12F - 03	0	0	0	3	0	3		3				3			EMS 30 - 04 - 10F - 03	84	37	38	58	121	96		25				217			EMS 155 - 04- 9F - 03	21	2	10
	Col-0 - 04 - 10F - 04	162	100	82	193	262	275		13				537			smg7-6 - 04 - 12F - 04	1	1	1	16	2	17		15				19			EMS 30 - 04 - 10F - 04	77	39	62	53	116	115		1				231			EMS 155 - 04- 9F - 04	64	21	15
	Col-0 - 04 - 10F - 05	184	92	119	132	276	251		25				527			smg7-6 - 04 - 12F - 05	2	0	1	2	2	3		1				5			EMS 30 - 04 - 10F - 05	9	10	27	40	19	67		48				86			EMS 155 - 04- 9F - 05	30		30
	Col-0 - 04 - 10F - 06	209	77	111	158	286	269		17				555			smg7-6 - 04 - 12F - 06	6	4	0	2	10	2		8				12			EMS 30 - 04 - 10F - 06	13	4	13	19	17	32		15				49			EMS 155 - 04- 9F - 06	5	6	5
	Col-0 - 05 - 12F - 01	191	71	60	182	262	242		20	25.6	#DIV/0!		504	476		smg7-6 - 05 - 8F - 01	22	7	11	18	29	29		0	5.33333	#DIV/0!		58	40.6667		EMS 30 - 05 - 11F - 01	42	16	44	79	58	123		65	61.6	#DIV/0!		181	149.6		EMS 155 - 05 - 13F - 01	141	65	97
	Col-0 - 05 - 12F - 02	188	56	58	156	244	214		30				458			smg7-6 - 05 - 8F - 02	17	25	9	24	42	33		9				75			EMS 30 - 05 - 11F - 02	20	8	60	141	28	201		173				229			EMS 155 - 05 - 13F - 02	140	46	69
	Col-0 - 05 - 12F - 03	185	51	68	151	236	219		17				455			smg7-6 - 05 - 8F - 03	10	13	5	4	23	9		14				32			EMS 30 - 05 - 11F - 03	18	41	50	34	59	84		25				143			EMS 155 - 05 - 13F - 03	126	41	45
	Col-0 - 05 - 12F - 04	171	58	71	181	229	252		23				481			smg7-6 - 05 - 8F - 04	18	2	6	22	20	28		8				48			EMS 30 - 05 - 11F - 04	21	22	23	44	43	67		24				110			EMS 155 - 05 - 13F - 04	55	8	2
	Col-0 - 05 - 12F - 05	186	74	67	155	260	222		38				482			smg7-6 - 05 - 8F - 05	0	4	0	3	4	3		1				7			EMS 30 - 05 - 11F - 05	19	13	25	28	32	53		21				85			EMS 155 - 05 - 13F - 05	34	9	13
																smg7-6 - 05 - 8F - 06	10	2	6	6	12	12		0				24
	Col-0 - 06 - 9F - 01	160	87	70	155	247	225		22	29.1667	#DIV/0!		472	487.833		smg7-6 - 06 - 15F - 01	32	16	16	30	48	46		2	4.75	#DIV/0!		94	82.75		EMS 30 - 06 - 9F - 01	20	61	59	50	81	109		28	23.6667	#DIV/0!		190	212.333		EMS 155 - 06- 14F - 01	5	11	8
	Col-0 - 06 - 9F - 02	145	86	88	92	231	180		51				411			smg7-6 - 06 - 15F - 02	32	10	15	18	42	33		9				75			EMS 30 - 06 - 9F - 02	12	5	17	27	17	44		27				61			EMS 155 - 06- 14F - 02	151	62	43
	Col-0 - 06 - 9F - 03	120	83	84	158	203	242		39				445			smg7-6 - 06 - 15F - 03	21	14	5	28	35	33		2				68			EMS 30 - 06 - 9F - 03	153	37	66	171	190	237		47				427			EMS 155 - 06- 14F - 03	142	60	72
	Col-0 - 06 - 9F - 04	154	106	100	154	260	254		6				514			smg7-6 - 06 - 15F - 04	31	19	24	20	50	44		6				94			EMS 30 - 06 - 9F - 04	14	4	6	12	18	18		0				36			EMS 155 - 06- 14F - 04	164	45	55
	Col-0 - 06 - 9F - 05	153	106	95	213	259	308		49				567																		EMS 30 - 06 - 9F - 05	202	68	66	168	270	234		36				504			EMS 155 - 06- 14F - 05	179	61	32
	Col-0 - 06 - 9F - 06	146	117	92	163	263	255		8				518																		EMS 30 - 06 - 9F - 06	18	8	9	21	26	30		4				56			EMS 155 - 06- 14F - 06	90	47	52
	Col-0 - 07 - 7F - 01	119	72	92	116	191	208		17	17	#DIV/0!		399	401.333		smg7-6 - 07 - 9F - 01	22	11	11	37	33	48		15	8.8	#DIV/0!		81	55.6667		EMS 30 - 07- 12F - 01	12	4	6	9	16	15		1	35.8333	#DIV/0!		31	180.167		EMS 155 - 07- 10F - 01	128	26	43
	Col-0 - 07 - 7F - 02	121	89	85	99	210	184		26				394			smg7-6 - 07 - 9F - 02	13	9	19	33	22	52						74			EMS 30 - 07- 12F - 02	17	18	55	56	35	111		76				146			EMS 155 - 07- 10F - 02	49	75	55
	Col-0 - 07 - 7F - 03	131	84	98	131	215	229		14				444			smg7-6 - 07 - 9F - 03	13	20	14	16	33	30		3				63			EMS 30 - 07- 12F - 03	121	65	50	132	186	182		4				368			EMS 155 - 07- 10F - 03	14	7	5
	Col-0 - 07 - 7F - 04	104	91	85	130	195	215		20				410			smg7-6 - 07 - 9F - 04	35	8	6	28	43	34		9				77			EMS 30 - 07- 12F - 04	13	13	2	16	26	18		8				44			EMS 155 - 07- 10F - 04	127	24	18
	Col-0 - 07 - 7F - 05	123	73	78	106	196	184		12				380			smg7-6 - 07 - 9F - 05	0	0	0	1	0	1		1				1			EMS 30 - 07- 12F - 05	27	43	17	131	70	148		78				218			EMS 155 - 07- 10F - 05	111	77	38
	Col-0 - 07 - 7F - 06	116	81	89	95	197	184		13				381			smg7-6 - 07 - 9F - 06	11	16	6	5	27	11		16				38			EMS 30 - 07- 12F - 06	81	32	57	104	113	161		48				274			EMS 155 - 07- 10F - 06	23	35	13
	Col-0 - 08 - 8F - 01	151	65	99	158	216	257		41	23.8333	#DIV/0!		473	408.833		smg7-6 - 08 - 12F - 01	3	3	0	15	6	15		9	4.16667	#DIV/0!		21	22.8333		EMS 30 - 08- 13F - 01	91	75	63	65	166	128		38	32.1667	#DIV/0!		294	158.5		EMS 155 - 08- 12F - 01	81	15	14
	Col-0 - 08 - 8F - 02	149	87	90	141	236	231		5				467			smg7-6 - 08 - 12F - 02	0	3	0	2	3	2		1				5			EMS 30 - 08- 13F - 02	5	0	0	0	5	0		5				5			EMS 155 - 08- 12F - 02	140	37	65
	Col-0 - 08 - 8F - 03	127	75	64	115	202	179		23				381			smg7-6 - 08 - 12F - 03	0	3	0	0	3	0		3				3			EMS 30 - 08- 13F - 03	111	73	45	52	184	97		87				281			EMS 155 - 08- 12F - 03	133	21	30
	Col-0 - 08 - 8F - 04	127	87	84	128	214	212		2				426			smg7-6 - 08 - 12F - 04	16	6	4	10	22	14		8				36			EMS 30 - 08- 13F - 04	12	18	10	15	30	25		5				55			EMS 155 - 08- 12F - 04	157	59	35
	Col-0 - 08 - 8F - 05	129	52	47	95	181	142		39				323			smg7-6 - 08 - 12F - 05	17	14	7	28	31	35		4				66			EMS 30 - 08- 13F - 05	48	15	44	72	63	116		53				179			EMS 155 - 08- 12F - 05	133	32	50
	Col-0 - 08 - 8F - 06	105	70	80	128	175	208		33				383			smg7-6 - 08 - 12F - 06	3	0	2	1	3	3		0				6			EMS 30 - 08- 13F - 06	25	46	19	47	71	66		5				137			EMS 155 - 08- 12F - 06	112	72	52
	Col-0 - 09 - 9F - 01	123	100	63	83	223	146		77	29.2	#DIV/0!		369	427.2		smg7-6 - 09 - 10F - 01	8	4	1	22	12	23		11	4	#DIV/0!		35	15.3333		EMS 30 - 09- 10F - 01	97	69	44	128	166	172		6	16	#DIV/0!		338	281		EMS 155 - 09- 12F - 01	120	57	25
	Col-0 - 09 - 9F - 02	154	84	108	122	238	230		8				468			smg7-6 - 09 - 10F - 02	8	4	7	13	12	20		8				32			EMS 30 - 09- 10F - 02	85	55	74	86	140	160		20				300			EMS 155 - 09- 12F - 02	98	53	63
	Col-0 - 09 - 9F - 03	115	89	64	105	204	169		35				373			smg7-6 - 09 - 10F - 03	0	0	0	1	0	1		1				1			EMS 30 - 09- 10F - 03	60	53	41	75	113	116		3				229			EMS 155 - 09- 12F - 03	75	62	69
	Col-0 - 09 - 9F - 04	149	74	93	146	223	239		16				462			smg7-6 - 09 - 10F - 04	0	2	0	0	2	0		2				2			EMS 30 - 09- 10F - 04	77	52	42	94	129	136		7				265			EMS 155 - 09- 12F - 04	176	37	37
	Col-0 - 09 - 9F - 05	137	90	114	123	227	237		10				464			smg7-6 - 09 - 10F - 05	4	4	2	8	8	10		2				18			EMS 30 - 09- 10F - 05	97	62	66	71	159	137		22				296			EMS 155 - 09- 12F - 05	147	35	52
																smg7-6 - 09 - 10F - 06	2	0	0	2	2	2		0				4			EMS 30 - 09- 10F - 06	63	47	60	88	110	148		38				258
						235.588			26.3137	26.4519	#DIV/0!		471.176	470.696							15.4712			5.27451	5.32037	#DIV/0!		30.9423	32.8611							118.735			28.3725	28.7296	#DIV/0!		237.471	238.907
	Col-0 (25-35)															smg7-6 (25-35)															EMS30 (25-35)															EMS155 (25-35)
	Picture	Lobe 1	Lobe 2	Lobe 3	Lobe 4	Total left lobe	Total right lobe		Diference between lobes	Average	Normalize to average number in lobules		Total	Average		Picture	Lobe 1	Lobe 2	Lobe 3	Lobe 4	Total left lobe	Total right lobe		Diference between lobes	Average	Normalize to average number in lobules		Total	Average		Picture	Lobe 1	Lobe 2	Lobe 3	Lobe 4	Total left lobe	Total right lobe		Diference between lobes	Average	Normalize to average number in lobules		Total	Average		Picture	Lobe 1	Lobe 2	Lobe 3
	Col-0 - 01 - 30F - 01	217	58	59	230	275	289		14	41.8333	#DIV/0!		564	475.833		smg7-6 - 01 - 30F - 01	21	6	11	15	27	26		1	6	#DIV/0!		53	46		EMS 30 - 01 - 26F - 01	9	3	39	124	12	163		151	54.3333	#DIV/0!		175	378.667		EMS 155 - 01 - 26F - 01	126	63	51
	Col-0 - 01 - 30F - 02	265			289	265	289		24				554			smg7-6 - 01 - 30F - 02	12	9	7	11	21	18		3				39			EMS 30 - 01 - 26F - 02	87	40	43	98	127	141		14				268			EMS 155 - 01 - 26F - 02	72	35	31
	Col-0 - 01 - 30F - 03	154	90	91	117	244	208		36				452			smg7-6 - 01 - 30F - 03	17	5		13	22	13		9				35			EMS 30 - 01 - 26F - 03	173	34	51	192	207	243		36				450			EMS 155 - 01 - 26F - 03	160	41	53
	Col-0 - 01 - 30F - 04	100	64	52	156	164	208		44				372			smg7-6 - 01 - 30F - 04	22	8	7	9	30	16		14				46			EMS 30 - 01 - 26F - 04	166	67	47	136	233	183		50				416			EMS 155 - 01 - 26F - 04	31	35	43
	Col-0 - 01 - 30F - 05	96	105	111	133	201	244		43				445			smg7-6 - 01 - 30F - 05	13	11	18	13	24	31		7				55			EMS 30 - 01 - 26F - 05	163	46	52	204	209	256		47				465			EMS 155 - 01 - 26F - 05	141	55	41
	Col-0 - 01 - 30F - 06	114	75	89	190	189	279		90				468			smg7-6 - 01 - 30F - 06	17	8	11	12	25	23		2				48			EMS 30 - 01 - 26F - 06	215	48	84	151	263	235		28				498			EMS 155 - 01 - 26F - 06	136	33	47
	Col-0 - 02 - 27F - 01	192	74	132	164	266	296		30	17.6	#DIV/0!		562	624.4		smg7-6 - 02 - 29F - 01	27	12	17	16	39	33		6	6.66667	#DIV/0!		72	66																	EMS 155 - 02 - 29F - 01	17	6	16
	Col-0 - 02 - 27F - 02	247	120	148	205	367	353		14				720			smg7-6 - 02 - 29F - 02	15	9	14	24	24	38		14				62																		EMS 155 - 02 - 29F - 02	76	55	59
	Col-0 - 02 - 27F - 03	150	93	101	153	243	254		11				497			smg7-6 - 02 - 29F - 03	17	16	18	22	33	40		7				73																		EMS 155 - 02 - 29F - 03	106	18	24
	Col-0 - 02 - 27F - 04	206	157	83	267	363	350		13				713			smg7-6 - 02 - 29F - 04	23	9	11	18	32	29		3				61																		EMS 155 - 02 - 29F - 04	130	18	5
	Col-0 - 02 - 27F - 05	170	135	84	241	305	325		20				630			smg7-6 - 02 - 29F - 05	10	11	9	20	21	29		8				50																		EMS 155 - 02 - 29F - 05	29	19	21
																smg7-6 - 02 - 29F - 06	35	5	11	27	40	38		2				78																		EMS 155 - 02 - 29F - 06	25	11	3
	Col-0 - 03 - 32F - 01	147	86	128	198	233	326		93	36.8333	#DIV/0!		559	522.833		smg7-6 - 03 - 30F - 01	14	8	5	12	22	17		5	5.66667	#DIV/0!		39	59.3333		EMS 30 - 03 - 28F - 01	146	27	64	146	173	210		37	35.1667	#DIV/0!		383	321.833		EMS 155 - 03 - 27F - 01	24	18	15
	Col-0 - 03 - 32F - 02	139	125	95	169	264	264		0				528			smg7-6 - 03 - 30F - 02	33	5	24	14	38	38		0				76			EMS 30 - 03 - 28F - 02	141	43	32	212	184	244		60				428			EMS 155 - 03 - 27F - 02	163	18	47
	Col-0 - 03 - 32F - 03	206	55	78	169	261	247		14				508			smg7-6 - 03 - 30F - 03	14	8	5	12	22	17		5				39			EMS 30 - 03 - 28F - 03	32	9	15	41	41	56		15				97			EMS 155 - 03 - 27F - 03	105	43	42
	Col-0 - 03 - 32F - 04	174	69	74	136	243	210		33				453			smg7-6 - 03 - 30F - 04	12	12	15	9	24	24		0				48			EMS 30 - 03 - 28F - 04	198	55	46	189	253	235		18				488			EMS 155 - 03 - 27F - 04	131	41	40
	Col-0 - 03 - 32F - 05	197	94	103	151	291	254		37				545			smg7-6 - 03 - 30F - 05	23	9	25	28	32	53		21				85			EMS 30 - 03 - 28F - 05	43	32	11	89	75	100		25				175			EMS 155 - 03 - 27F - 05	96	31	38
	Col-0 - 03 - 32F - 06	227	67	67	183	294	250		44				544			smg7-6 - 03 - 30F - 06	22	14	11	22	36	33		3				69			EMS 30 - 03 - 28F - 06	90	62	97	111	152	208		56				360			EMS 155 - 03 - 27F - 06	110	26	43
	Col-0 - 04 - 32F - 01	198	81	66	244	279	310		31	30	#DIV/0!		589	467.333		smg7-6 - 04 - 35F - 01	23	8	27	25	31	52		21	8.16667	#DIV/0!		83	63.5		EMS 30 - 04 - 28F - 01	164	38	15	98	202	113		89	43.1667	#DIV/0!		315	404.5		EMS 155 - 04 - 26F - 01	125	12	6
	Col-0 - 04 - 32F - 02	167	77	60	225	244	285		41				529			smg7-6 - 04 - 35F - 02	17	12	11	25	29	36		7				65			EMS 30 - 04 - 28F - 02	167	61	49	181	228	230		2				458			EMS 155 - 04 - 26F - 02	263	0	8
	Col-0 - 04 - 32F - 03	181	74	86	199	255	285		30				540			smg7-6 - 04 - 35F - 03	13	5	15	12	18	27		9				45			EMS 30 - 04 - 28F - 03	177	50	31	176	227	207		20				434			EMS 155 - 04 - 26F - 03	57	38	44
	Col-0 - 04 - 32F - 04	135	102	88	196	237	284		47				521			smg7-6 - 04 - 35F - 04	9	12	9	14	21	23		2				44			EMS 30 - 04 - 28F - 04	168	53	43	157	221	200		21				421			EMS 155 - 04 - 26F - 04	119	36	17
	Col-0 - 04 - 32F - 05	206	122	91	206	328	297		31				625			smg7-6 - 04 - 35F - 05	21	12	8	19	33	27		6				60			EMS 30 - 04 - 28F - 05	166	60	30	146	226	176		50				402			EMS 155 - 04 - 26F - 05	84	23	26
									0				0			smg7-6 - 04 - 35F - 06	26	18	17	23	44	40		4				84			EMS 30 - 04 - 28F - 06	173	64	46	114	237	160		77				397			EMS 155 - 04 - 26F - 06	123	48	24
	Col-0 - 05 - 27F - 01	139	90	101	230	229	331		102	37	#DIV/0!		560	535.333		smg7-6 - 05 - 29F - 01	10	9	19	19	19	38		19	8.66667	#DIV/0!		57	53.6667		EMS 30 - 05 - 26F - 01	57	44	24	65	101	89		12	60.6667	#DIV/0!		190	389.667		EMS 155 - 05 - 28F - 01	125	0	0
	Col-0 - 05 - 27F - 02	168	102	112	184	270	296		26				566			smg7-6 - 05 - 29F - 02	16	12	3	19	28	22		6				50			EMS 30 - 05 - 26F - 02	207	37	74	180	244	254		10				498			EMS 155 - 05 - 28F - 02	121	0	0
	Col-0 - 05 - 27F - 03	118	105	69	176	223	245		22				468			smg7-6 - 05 - 29F - 03	19	9	5	19	28	24		4				52			EMS 30 - 05 - 26F - 03	95	68	69	228	163	297		134				460			EMS 155 - 05 - 28F - 03	120	23	33
	Col-0 - 05 - 27F - 04	125	121	99	161	246	260		14				506			smg7-6 - 05 - 29F - 04	12	1	4	13	13	17		4				30			EMS 30 - 05 - 26F - 04	177	30	62	182	207	244		37				451			EMS 155 - 05 - 28F - 04	121	28	23
	Col-0 - 05 - 27F - 05	171	123	127	213	294	340		46				634			smg7-6 - 05 - 29F - 05	23	10	18	34	33	52		19				85			EMS 30 - 05 - 26F - 05	207	96	44	95	303	139		164				442			EMS 155 - 05 - 28F - 05	58	17	12
	Col-0 - 05 - 27F - 06	170	63	93	152	233	245		12				478			smg7-6 - 05 - 29F - 06	17	7	6	18	24	24		0				48			EMS 30 - 05 - 26F - 06	124	28	18	127	152	145		7				297			EMS 155 - 05 - 28F - 06	66	28	17
																smg7-6 - 06 - 40F - 01	18	9	11	15	27	26		1	2.6	#DIV/0!		53	50.2		EMS 30 - 06 - 31F - 01	141	107	105	112	248	217		31	39.2	#DIV/0!		465	363.2		EMS 155 - 06 - 31F - 01	168	44	47
																smg7-6 - 06 - 40F - 02	12	22	3	25	34	28		6				62			EMS 30 - 06 - 31F - 02	148	98	63	163	246	226		20				472			EMS 155 - 06 - 31F - 02	141	58	49
																smg7-6 - 06 - 40F - 03	11	10	12	13	21	25		4				46			EMS 30 - 06 - 31F - 03	180	69	99	87	249	186		63				435			EMS 155 - 06 - 31F - 03	162	36	51
																smg7-6 - 06 - 40F - 04	14	7	13	8	21	21		0				42			EMS 30 - 06 - 31F - 04	96	69	101	115	165	216		51				381			EMS 155 - 06 - 31F - 04	136	51	25
																smg7-6 - 06 - 40F - 05	5	20	3	20	25	23		2				48			EMS 30 - 06 - 31F - 05	27	20	6	10	47	16		31				63			EMS 155 - 06 - 31F - 05	94	23	33
	Col-0 - 07 - 31F - 01	146	126	128	105	272	233		39	13.5	#DIV/0!		505	460.833		smg7-6 - 07 - 29F - 01	25	14	9	29	39	38		1	10.1667	#DIV/0!		77	64.1667		EMS 30 - 07 - 25F - 01	134	43	51	211	177	262		85	74.6	#DIV/0!		439	443.8		EMS 155 - 07 - 25F - 01	131	43	37
	Col-0 - 07 - 31F - 02	111	81	90	102	192	192		0				384			smg7-6 - 07 - 29F - 02	13	8	14	35	21	49		28				70			EMS 30 - 07 - 25F - 02	26	72	87	97	98	184		86				282			EMS 155 - 07 - 25F - 02	132	40	49
	Col-0 - 07 - 31F - 03	167	99	109	146	266	255		11				521			smg7-6 - 07 - 29F - 03	21	10	8	12	31	20		11				51			EMS 30 - 07 - 25F - 03	209	52	87	214	261	301		40				562			EMS 155 - 07 - 25F - 03	69	56	65
	Col-0 - 07 - 31F - 04	141	115	100	166	256	266		10				522			smg7-6 - 07 - 29F - 04	21	13	11	31	34	42		8				76			EMS 30 - 07 - 25F - 04	153	72	48	170	225	218		7				443			EMS 155 - 07 - 25F - 04	146	31	28
	Col-0 - 07 - 31F - 05	124	95	113	95	219	208		11				427			smg7-6 - 07 - 29F - 05	8	17	12	25	25	37		12				62			EMS 30 - 07 - 25F - 05	251	73	40	129	324	169		155				493			EMS 155 - 07 - 25F - 05	127	0	37
	Col-0 - 07 - 31F - 06	148	50	86	122	198	208		10				406			smg7-6 - 07 - 29F - 06	18	7	5	19	25	24		1				49
	Col-0 - 08 - 25F - 01	210	101	96	175	311	271		40	22	#DIV/0!		582	562.8		smg7-6 - 08 - 29F - 01	20	9	7	15	29	22		7	12.1667	#DIV/0!		51	49.1667		EMS 30 - 08 - 28F - 01	107	9	6	8	116	14		102	61.6667	#DIV/0!		130	309		EMS 155 - 08 - 28F - 01	141	34	67
	Col-0 - 08 - 25F - 02	146	77	81	144	223	225		2				448			smg7-6 - 08 - 29F - 02	26	11	13	8	37	21		16				58			EMS 30 - 08 - 28F - 02	159	48	47	139	207	186		21				393			EMS 155 - 08 - 28F - 02	72	29	76
	Col-0 - 08 - 25F - 03	124	132	87	190	256	277		21				533			smg7-6 - 08 - 29F - 03	7	15	3	13	22	16		6				38			EMS 30 - 08 - 28F - 03	177	61	37	158	238	195		43				433			EMS 155 - 08 - 28F - 03	71	43	57
	Col-0 - 08 - 25F - 04	173	126	95	230	299	325		26				624			smg7-6 - 08 - 29F - 04	12	11	7	12	23	19		4				42			EMS 30 - 08 - 28F - 04	163	86	23	95	249	118		131				367			EMS 155 - 08 - 28F - 04	133	46	15
	Col-0 - 08 - 25F - 05	218	106	141	162	324	303		21				627			smg7-6 - 08 - 29F - 05	9	10	19	24	19	43		24				62			EMS 30 - 08 - 28F - 05	145	59	55	165	204	220		16				424			EMS 155 - 08 - 28F - 05	21	43	43
																smg7-6 - 08 - 29F - 06	15	15	9	5	30	14		16				44			EMS 30 - 08 - 28F - 06	25	0	14	68	25	82		57				107			EMS 155 - 08 - 28F - 06	107	65	39
	Col-0 - 09 - 26F - 01	171	60	88	226	231	314		83	37.3333	#DIV/0!		545	539.667		smg7-6 - 09 - 28F - 01	24	2	5	10	26	15		11	4	#DIV/0!		41	56.4		EMS 30 - 09 - 28F - 01	206	57	27	121	263	148		115	36.3333	#DIV/0!		411	350.667		EMS 155 - 09 - 26F - 01	59	26	23
	Col-0 - 09 - 26F - 02	214	61	58	215	275	273		2				548			smg7-6 - 09 - 28F - 02	18	14	16	14	32	30		2				62			EMS 30 - 09 - 28F - 02	142	72	78	150	214	228		14				442			EMS 155 - 09 - 26F - 02	136	37	51
	Col-0 - 09 - 26F - 03	213	52	47	178	265	225		40				490			smg7-6 - 09 - 28F - 03	12	9	2	15	21	17		4				38			EMS 30 - 09 - 28F - 03	173	56	41	171	229	212		17				441			EMS 155 - 09 - 26F - 03	99	27	46
	Col-0 - 09 - 26F - 04	202	44	71	236	246	307		61				553			smg7-6 - 09 - 28F - 04	13	16	11	18	29	29		0				58			EMS 30 - 09 - 28F - 04	77	27	40	103	104	143		39				247			EMS 155 - 09 - 26F - 04	76	31	25
	Col-0 - 09 - 26F - 05	197	59	59	193	256	252		4				508			smg7-6 - 09 - 28F - 05	25	15	21	22	40	43		3				83			EMS 30 - 09 - 28F - 05	173	65	73	166	238	239		1				477			EMS 155 - 09 - 26F - 05	100	18	39
	Col-0 - 09 - 26F - 06	206	108	72	208	314	280		34				594																		EMS 30 - 09 - 28F - 06	48	11	11	16	59	27		32				86			EMS 155 - 09 - 26F - 06	72	38	28
						266.078			29.9348	29.5125	#DIV/0!		520.587	523.629							28.3077			7.26923	7.12222	#DIV/0!		56.6154	56.4926							184.359			50.3696	50.6417	#DIV/0!		368.717	370.167
[truncated: 20 more columns]

## Sheet: Fig 5C
			Quantification of pollen mother cells in late stages of meiosis
				Telophase II				3rd meiotic divion			Polyads								Telophase II				3rd meiotic divion			Polyads
				Total	No-cytokinesis	Cytokinesis	Micronuclei	Total	Cytokinesis	No-cytokinesis	Total	Cytokinesis	No-cytokinesis						Total	No-cytokinesis	Cytokinesis	Micronuclei	Total	Cytokinesis	No-cytokinesis	Total	Cytokinesis	No-cytokinesis
	Col-0 (02)	1	Pollen Sac 1	5	5													Col-0	317	162	155	4	0	0	0	0	0	0
			Pollen Sac 2	15	15													smg7-6	43	43	0	1	430	0	430	435	211	224
			Pollen Sac 3	27	27													EMS 30	537	426	111	144	48	24	24	6	5	1
			Pollen Sac 4															cenh3-2	1264	422	842	301	0	0	0	0	0	0
	Col-0 (02)	2	Pollen Sac 1	44	44														T	T-NC	T-C	Micronuclei	3rd	3rd-C	3rd-NC	P	P-C	P-NC
			Pollen Sac 2	18	18
			Pollen Sac 3	16	16
			Pollen Sac 4	34	34
	Col-0 (03)	1	Pollen Sac 1	21		21	1
			Pollen Sac 2	17		17	0
			Pollen Sac 3	16		16
			Pollen Sac 4
	Col-0 (03)	2	Pollen Sac 1
			Pollen Sac 2	15		15	0
			Pollen Sac 3
			Pollen Sac 4
	Col-0 (03)	3	Pollen Sac 1
			Pollen Sac 2	17		17	0
			Pollen Sac 3
			Pollen Sac 4
	Col-0 (04)	1	Pollen Sac 1	24		24	1
			Pollen Sac 2
			Pollen Sac 3
			Pollen Sac 4
	Col-0 (04)	2	Pollen Sac 1
			Pollen Sac 2	17		17	1
			Pollen Sac 3	3	3		0
			Pollen Sac 4
	Col-0 (04)	3	Pollen Sac 1
			Pollen Sac 2
			Pollen Sac 3
			Pollen Sac 4
	Col-0 (05)	1	Pollen Sac 1	0
			Pollen Sac 2	0
			Pollen Sac 3	0
			Pollen Sac 4	0
	Col-0 (05)	2	Pollen Sac 1	16		16
			Pollen Sac 2	0
			Pollen Sac 3	0
			Pollen Sac 4	0
	Col-0 (05)	3	Pollen Sac 1	12		12	1
			Pollen Sac 2	0
			Pollen Sac 3	0
			Pollen Sac 4	0
	smg7-6 (02)	1	Pollen Sac 1	0						0	23	3	20
			Pollen Sac 2	0						0	11	11	0
			Pollen Sac 3
			Pollen Sac 4	0						0	24	0	24
	smg7-6 (02)	2	Pollen Sac 1	0				18		18
			Pollen Sac 2	0				11		11
			Pollen Sac 3	0				17		17
			Pollen Sac 4	0				17		17
	smg7-6 (02)	3	Pollen Sac 1	0				21		21
			Pollen Sac 2	0				21		21
			Pollen Sac 3
			Pollen Sac 4	0				32		32
	smg7-6 (02)	4	Pollen Sac 1	0				13		13
			Pollen Sac 2	0				20		20
			Pollen Sac 3	0				16		16
			Pollen Sac 4	0						0	32	4	28
	smg7-6 (02)	5	Pollen Sac 1	0						0	19	10	9
			Pollen Sac 2	0				8		8			0
			Pollen Sac 3
			Pollen Sac 4	0						0	19	19
	smg7-6 (02)	6	Pollen Sac 1	0				20		20
			Pollen Sac 2	0				17		17
			Pollen Sac 3	1	1					0
			Pollen Sac 4	0						0	30		30
	smg7-6 (03)	1	Pollen Sac 1	0							15		15
			Pollen Sac 2	0							20		20
			Pollen Sac 3
			Pollen Sac 4
	smg7-6 (03)	2	Pollen Sac 1	0							25	25
			Pollen Sac 2	0							12	0	12
			Pollen Sac 3
			Pollen Sac 4
	smg7-6 (03)	3	Pollen Sac 1	0							24	24
			Pollen Sac 2	0							11	11
			Pollen Sac 3
			Pollen Sac 4
	smg7-6 (03)	4	Pollen Sac 1
			Pollen Sac 2	0							11	11
			Pollen Sac 3	0							5	5
			Pollen Sac 4
	smg7-6 (03)	5	Pollen Sac 1
			Pollen Sac 2								11	11	0
			Pollen Sac 3								15	0	15
			Pollen Sac 4
	smg7-6 (04)	1	Pollen Sac 1					20		20
			Pollen Sac 2					14		14
			Pollen Sac 3
			Pollen Sac 4
	smg7-6 (04)	2	Pollen Sac 1					4		4	16	0	16
			Pollen Sac 2					18		18
			Pollen Sac 3					13		13
			Pollen Sac 4								25	25
	smg7-6 (04)	3	Pollen Sac 1								37	37
			Pollen Sac 2					24		24
			Pollen Sac 3
			Pollen Sac 4
	smg7-6 (04)	4	Pollen Sac 1
			Pollen Sac 2							0	15	15
			Pollen Sac 3					18		18
			Pollen Sac 4	16	16		1
	smg7-6 (05)	1	Pollen Sac 1	0						0			0
			Pollen Sac 2	0						0			0
			Pollen Sac 3	0						0			0
			Pollen Sac 4	0						0			0
	smg7-6 (05)	2	Pollen Sac 1	0				34		34			0
			Pollen Sac 2	0						0			0
			Pollen Sac 3	0						0			0
			Pollen Sac 4	0				22		22			0
	smg7-6 (05)	3	Pollen Sac 1	0				11	0	11	17	0	17
			Pollen Sac 2	7	7			2	0	2			0
			Pollen Sac 3	0						0			0
			Pollen Sac 4	6	6					0			0
	smg7-6 (05)	4	Pollen Sac 1	0				5	0	5			0
			Pollen Sac 2	0						0			0
			Pollen Sac 3	0				9	0	9			0
			Pollen Sac 4	0						0	18	0	18
	smg7-6 (05)	5	Pollen Sac 1	0						0			0
			Pollen Sac 2	13	13		0			0			0
			Pollen Sac 3	0				1	0	1			0
			Pollen Sac 4	0				4	0	4			0
	smg7-6 (05)	6	Pollen Sac 1	0
			Pollen Sac 2	0
			Pollen Sac 3	0
			Pollen Sac 4	0
	EMS 30 (02)	1	Pollen Sac 1	7	7		1	1	0	1			0
			Pollen Sac 2
			Pollen Sac 3	7	5	2	2	3		3
			Pollen Sac 4	12	12		4
	EMS 30 (02)	2	Pollen Sac 1
			Pollen Sac 2					13	5	8	4	3	1
			Pollen Sac 3	3	3		3	3	3		2	2
			Pollen Sac 4
	EMS 30 (02)	3	Pollen Sac 1	26	26		2	6		6
			Pollen Sac 2
			Pollen Sac 3
			Pollen Sac 4	24	24		6	5		5
	EMS 30 (02)	4	Pollen Sac 1
			Pollen Sac 2
			Pollen Sac 3	16	16		5
			Pollen Sac 4	34	34		10
	EMS 30 (03)	1	Pollen Sac 1	30	30		10
			Pollen Sac 2	4		4		1		1
			Pollen Sac 3	13		13	3
			Pollen Sac 4	20		20	3
	EMS 30 (03)	2	Pollen Sac 1
			Pollen Sac 2	15	15		4
			Pollen Sac 3
			Pollen Sac 4
	EMS 30 (04)	1	Pollen Sac 1	35	35		8
			Pollen Sac 2	25	25		5
			Pollen Sac 3	19	15	4	2
			Pollen Sac 4	32		32	7
	EMS 30 (04)	2	Pollen Sac 1	11	11		1
			Pollen Sac 2	8	8		2
			Pollen Sac 3	20	20		7
			Pollen Sac 4
	EMS 30 (04)	3	Pollen Sac 1	22	22		8
			Pollen Sac 2	18	18		5
			Pollen Sac 3
			Pollen Sac 4
	EMS 30 (04)	4	Pollen Sac 1	23	23		9
			Pollen Sac 2					15	15
			Pollen Sac 3	13		13	3
			Pollen Sac 4	12	8	4	5
	EMS 30 (05)	1	Pollen Sac 1	9		9	2	1	1
			Pollen Sac 2	10		10	3
			Pollen Sac 3
			Pollen Sac 4
	EMS 30 (05)	2	Pollen Sac 1	21	21		5
			Pollen Sac 2	27	27		10
			Pollen Sac 3
			Pollen Sac 4
	EMS 30 (05)	3	Pollen Sac 1
			Pollen Sac 2	14	14		9
			Pollen Sac 3	7	7
			Pollen Sac 4
	EMS 30 (05)	4	Pollen Sac 1
			Pollen Sac 2
			Pollen Sac 3
			Pollen Sac 4
	cenh3-2 (02)	1	Pollen Sac 1
			Pollen Sac 2
			Pollen Sac 3
			Pollen Sac 4
	cenh3-2 (02)	2	Pollen Sac 1	39	39		10
			Pollen Sac 2
			Pollen Sac 3
			Pollen Sac 4	44	44		11
	cenh3-2 (02)	3	Pollen Sac 1	55		55	15
			Pollen Sac 2
			Pollen Sac 3	40		40	7
			Pollen Sac 4
	cenh3-2 (02)	4	Pollen Sac 1	56		56	9
			Pollen Sac 2	39	39		5
			Pollen Sac 3	30		30	5
			Pollen Sac 4	69		69	18
	cenh3-2 (02)	5	Pollen Sac 1
			Pollen Sac 2	32		32	10
			Pollen Sac 3	42		42	12
			Pollen Sac 4
	cenh3-2 (02)	6	Pollen Sac 1	59		59	8
			Pollen Sac 2	40		40	7
			Pollen Sac 3
			Pollen Sac 4
	cenh3-2 (03)	1	Pollen Sac 1	42		42	12
			Pollen Sac 2	32		32	8
			Pollen Sac 3	35	35		11
			Pollen Sac 4	31		31	9
	cenh3-2 (03)	2	Pollen Sac 1	26	26		6
			Pollen Sac 2	26	26		7
			Pollen Sac 3	10	10		2
			Pollen Sac 4
	cenh3-2 (03)	3	Pollen Sac 1	34		34	13
			Pollen Sac 2	24		24	10
			Pollen Sac 3	22		22	4
			Pollen Sac 4
	cenh3-2 (03)	4	Pollen Sac 1
			Pollen Sac 2	46	46		16
			Pollen Sac 3	21		21	6
			Pollen Sac 4
	cenh3-2 (03)	5	Pollen Sac 1
			Pollen Sac 2	33		33	9
			Pollen Sac 3
			Pollen Sac 4
	cenh3-2 (04)	1	Pollen Sac 1	0
			Pollen Sac 2	0
			Pollen Sac 3	24	24		6
			Pollen Sac 4	0
	cenh3-2 (04)	2	Pollen Sac 1	32	32		6
			Pollen Sac 2	0
			Pollen Sac 3	7	7
			Pollen Sac 4	0
	cenh3-2 (04)	3	Pollen Sac 1	33	33		6
			Pollen Sac 2	26	26		7
			Pollen Sac 3	20	20		4
			Pollen Sac 4	0
	cenh3-2 (04)	4	Pollen Sac 1	33		33	8
			Pollen Sac 2	23		23	5
			Pollen Sac 3	0
			Pollen Sac 4	0
	cenh3-2 (04)	5	Pollen Sac 1	13	13		2
			Pollen Sac 2	2	2
			Pollen Sac 3	23		23	4
			Pollen Sac 4	0
	cenh3-2 (05)	1	Pollen Sac 1	30		30	6
			Pollen Sac 2	25		25	7
			Pollen Sac 3	17		17	6
			Pollen Sac 4	29		29	4

## Sheet: Fig 6B
		qRT-PCR analysis of spliced and unspliced CENH3 transcripts
				Col-0	smg7-6	EMS 30 (smg7-6 cenh3-2)	EMS 155 (smg7-6 cenh3-2)	cenh3-2				Col-0	smg7-6	EMS 30 (smg7-6 cenh3-2)	EMS 155 (smg7-6 cenh3-2)	cenh3-2
	Plate 1	Aritmetic mean	1	0.91067	0.120603	0.135372	0.137103	8.29169		1
		Standard Error of the Mean - Higher Error	0.0241592	0.044296	0.00781264	0.000333863	0.00471266	0			Standard Error of the Mean - Higher Error	0.044296	0.00781264	0.000333863	0.00471266	0
		Standard Error of the Mean - Higher Error	0.0260624	0.0364331	0.0134927	0.000873536	0.00710173	0
		Standard Error of the Mean - Lower Error	0.0235893	0.0422884	0.00718085	0.000332708	0.004502	0			Standard Error of the Mean - Higher Error	0.0684038	0.00220217	0.00266991	0.00313783	0
		Standard Error of the Mean - Lower Error	0.0254004	0.0350316	0.0121351	0.000867936	0.00675199	0			Aritmetic mean	1.21841	8.81524	9.67995	6.22612	0
		0	0	0	0	0	0	0
	Plate 3	Aritmetic mean	1	0.961483	0.100365	0.124137	0.117034	0		0.0258754
		Standard Error of the Mean - Higher Error	0.0221923	0.0684038	0.00220217	0.00266991	0.00313783	0			Standard Error of the Mean - Higher Error	0.0422884	0.00718085	0.000332708	0.004502	0
		Standard Error of the Mean - Higher Error	0.0258754	0.0509274	0.0122988	0.00349916	0.0118169	0
		Standard Error of the Mean - Lower Error	0.0217105	0.063635	0.00205515	0.00250737	0.00293774	0			Standard Error of the Mean - Higher Error	0.063635	0.00205515	0.00250737	0.00293774	0
		Standard Error of the Mean - Lower Error	0.0252228	0.0483656	0.0109562	0.00340323	0.0107331	0			Aritmetic mean	0.0342542	0.335756	0.316788	0.272204	0
		0	0	0	0	0	0	0
	Plate 5	Aritmetic mean	1	1.21841	8.81524	9.67995	6.22612	0		0.0254004
		Standard Error of the Mean - Higher Error	0.0349245	0.0429545	0.549905	0.250275	0.557727	0			Standard Error of the Mean - Higher Error	0	0	0	0	0
		Standard Error of the Mean - Higher Error	0.0492381	0.0342542	0.335756	0.316788	0.272204	0
		Standard Error of the Mean - Lower Error	0.0337459	0.041462	0.518138	0.243639	0.513594	0			Standard Error of the Mean - Higher Error	0	0	0	0	0
		Standard Error of the Mean - Lower Error	0.0469275	0.0333175	0.323437	0.30675	0.260801	0			Aritmetic mean	0.0333175	0.323437	0.30675	0.260801	0
		0	0	0	0	0	0	0
				Log2
				Col-0	smg7-6	EMS 30 (smg7-6 cenh3-2)	EMS 155 (smg7-6 cenh3-2)	cenh3-2				Col-0	smg7-6	EMS 30 (smg7-6 cenh3-2)	EMS 155 (smg7-6 cenh3-2)	cenh3-2
	Plate 1	Aritmetic mean	7.40149e-17	-0.135	-3.05167	-2.885	-2.86667	0		7.40149e-17
		Standard Error of the Mean - Higher Error	0.03444	0.0669162	0.121655	0.005	0.0659756	0			Standard Error of the Mean - Higher Error	0.0669162	0.121655	0.005	0.0659756	0
		Standard Error of the Mean - Higher Error	0.0371184	0.0565931	0.152998	0.00927961	0.0728583	0
		Standard Error of the Mean - Lower Error	0.03444	0.0669162	0.121655	0.005	0.0659756	0			Standard Error of the Mean - Higher Error	0.104257	0.09968	0.0906152	0.0950585	0
		Standard Error of the Mean - Lower Error	0.0371184	0.0565931	0.152998	0.00927961	0.0728583	0			Aritmetic mean	0.285	3.14	3.275	2.63833	0
		0	0	0	0	0	0	0
	Plate 3	Aritmetic mean	-1.4803e-16	-0.0566667	-3.31667	-3.01	-3.095	0		0.0368556
		Standard Error of the Mean - Higher Error	0.0316667	0.104257	0.09968	0.0906152	0.0950585	0			Standard Error of the Mean - Higher Error	0.0669162	0.121655	0.005	0.0659756	0
		Standard Error of the Mean - Higher Error	0.0368556	0.074461	0.166767	0.040104	0.138774	0
		Standard Error of the Mean - Lower Error	0.0316667	0.104257	0.09968	0.0906152	0.0950585	0			Standard Error of the Mean - Higher Error	0.104257	0.09968	0.0906152	0.0950585	0
		Standard Error of the Mean - Lower Error	0.0368556	0.074461	0.166767	0.040104	0.138774	0			Aritmetic mean	0.04	0.053929	0.0464579	0.0617342	0
		0	0	0	0	0	0	0
	Plate 5	Aritmetic mean	2.96059e-16	0.285	3.14	3.275	2.63833	0		0.0371184
		Standard Error of the Mean - Higher Error	0.0495255	0.0510174	0.0858455	0.0387657	0.11893	0			Standard Error of the Mean - Higher Error	0	0	0	0	0
		Standard Error of the Mean - Higher Error	0.0693421	0.04	0.053929	0.0464579	0.0617342	0
		Standard Error of the Mean - Lower Error	0.0495255	0.0510174	0.0858455	0.0387657	0.11893	0			Standard Error of the Mean - Higher Error	0	0	0	0	0
		Standard Error of the Mean - Lower Error	0.0693421	0.04	0.053929	0.0464579	0.0617342	0			Aritmetic mean	0.04	0.053929	0.0464579	0.0617342	0
		0	0	0	0	0	0	0

## Sheet: Fig 6D
	qRT-PCR analysis of SMG7 transcript
		A	B	C	D	E	F	G	H		Col-0	smg7-6	EMS 30 (smg7-6 cenh3-2)	EMS 155 (smg7-6 cenh3-2)	cenh3-2			ΔCq (giCq-rCq)	SMG7 (04-F4 04-F5)							ΔCq (giCq-rCq)	SMG7 (04-F4 04-F5)
	1	19.12	19.31	19.1	19.26	19.21	19.37	19.18	19.25		19.255	19.2	19.325	19.395	19.39				Col-0	smg7-6	EMS 30 (smg7-6 cenh3-2)	EMS 155 (smg7-6 cenh3-2)	cenh3-2				Col-0	smg7-6	EMS 30 (smg7-6 cenh3-2)	EMS 155 (smg7-6 cenh3-2)	cenh3-2
	2	19.12	19.34	19.1	19.24	19.19	19.31	19.19	19.26		19.185	19.25	19.12	19.24	19.285			1	-0.17	0.05	0.015	0.175	-0.14			1	-0.92	-1.77	-1.42	-2.755	-0.825
	3	-	19.37	19.3	19.33	19.31	19.27	19.41	19.22		19.34	19.1	19.23	19.295	19.36			2	-0.195	0.045	0.325	0.055	-0.09			2	-0.93	-1.78	-1.8	-1.79	-0.835
	4	-	19.35	19.27	19.45	19.28	19.21	19.38	19.24									3	-0.17	0.21	0.14	0.135	-0.155			3	-0.86	-1.94	-1.995	-2.06	-0.895
	5	19.04	19.31	19.11	19.25	19.23	19.33	19.22	19.27		19.285	19.225	19.325	19.41	19.295			Aritmetic mean	-0.178333	0.101667	0.16	0.121667	-0.128333			Aritmetic mean	-0.903333	-1.83	-1.73833	-2.20167	-0.851667
	6	19.09	19.34	19.12	19.26	19.22	19.34	19.2	19.3		19.21	19.255	19.065	19.245	19.27
	7	-	19.36	19.27	19.31	19.29	19.24	19.37	19.26		19.335	19.115	19.245	19.285	19.38			1	-3.55271e-15	0.22	0.185	0.345	0.03			1	-0.06	-0.91	-0.56	-1.895	0.035
	8	-	19.4	19.27	19.28	19.28	19.25	19.45	19.23									2	-0.025	0.215	0.495	0.225	0.08			2	-0.07	-0.92	-0.94	-0.93	0.025
	9	-	-	-	-	-	-	-	-									3	0	0.38	0.31	0.305	0.015			3	0	-1.08	-1.135	-1.2	-0.035
	10	-	-	-	-	-	-	-	-									Aritmetic mean	-0.00833333	0.271667	0.33	0.291667	0.0416667			Aritmetic mean	-0.0433333	-0.97	-0.878333	-1.34167	0.00833333
	11	-	-	-	-	-	-	-	-									Standard Error of the Mean	0.00833333	0.0541859	0.0900463	0.0352767	0.0196497			Standard Error of the Mean	0.0218581	0.0550757	0.168828	0.287436	0.0218581
	12	-	-	-	-	-	-	-	-									Higher Error	-0.0166667	0.217481	0.239954	0.25639	0.022017			Higher Error	-0.0651915	-1.02508	-1.04716	-1.6291	-0.0135248
																		Lower Error	-1.77462e-15	0.325853	0.420046	0.326943	0.0613164			Lower Error	-0.0214752	-0.914924	-0.709506	-1.05423	0.0301915
																		Aritmetic mean	1.00579	0.828362	0.795536	0.816958	0.971532			Aritmetic mean	1.03049	1.95884	1.83825	2.53444	0.99424
		A	B	C	D	E	F	G	H		Col-0	smg7-6	EMS 30 (smg7-6 cenh3-2)	EMS 155 (smg7-6 cenh3-2)	cenh3-2			Standard Error of the Mean	0.99424	0.963138	0.939493	0.975845	0.986472			Standard Error of the Mean	0.984963	0.962544	0.889565	0.819357	0.984963
	1	19.4	19.34	19.3	19.29	19.24	19.17	18.95	19.07		19.085	19.25	19.34	19.57	19.25			Higher Error	1.01162	0.860066	0.846772	0.83718	0.984855			Higher Error	1.04622	2.03507	2.06646	3.09321	1.00942
	2	19.49	19.34	19.32	19.3	19.26	19.17	19.03	19.1		18.99	19.295	19.445	19.295	19.195			Lower Error	1	0.797827	0.747401	0.797224	0.958389			Lower Error	1.015	1.88547	1.63524	2.07661	0.97929
	3	-	19.18	19.21	19.24	19.44	19.32	19.58	19.35		19.17	19.31	19.37	19.43	19.205			Standard Error of the Mean - Higher Error	0.0058265	0.0317039	0.051236	0.0202224	0.0133229			Standard Error of the Mean - Higher Error	0.0157318	0.0762256	0.228209	0.558766	0.0151783
	4	-	19.23	19.18	19.26	19.42	19.27	19.56	19.39									Standard Error of the Mean - Lower Error	0.00579294	0.0305353	0.0481358	0.0197339	0.0131427			Standard Error of the Mean - Lower Error	0.0154952	0.0733705	0.203007	0.457829	0.0149501
	5	17.25	17.9	17.18	17.46	17.47	18.51	18.28	18.38		18.365	17.455	17.905	16.655	18.47
	6	17.28	17.91	17.17	17.49	17.44	18.44	18.28	18.35		18.28	17.475	17.265	17.455	18.435
	7	-	18.49	18.45	18.45	17.22	17.45	16.64	17.31		18.475	17.175	17.25	17.225	18.485
	8	-	18.48	18.42	18.49	17.23	17.46	16.67	17.19
	9	-	-	-	-	-	-	-	-
	10	-	-	-	-	-	-	-	-
	11	-	-	-	-	-	-	-	-
	12	-	-	-	-	-	-	-	-
											Col-0	smg7-6	EMS 30 (smg7-6 cenh3-2)	EMS 155 (smg7-6 cenh3-2)	cenh3-2
										SMG7 (04-F4 04-F5)	-0.17	0.05	0.015	0.175	-0.14
											-0.195	0.045	0.325	0.055	-0.09
											-0.17	0.21	0.14	0.135	-0.155
										SMG7 (04-F4 04-F5)	-0.92	-1.77	-1.42	-2.755	-0.825
											-0.93	-1.78	-1.8	-1.79	-0.835
											-0.86	-1.94	-1.995	-2.06	-0.895
																										Anova: Single Factor
											Efficiency	Dilutions to calculate efficiency
										SAND (03-H5 03-H6)	1.93	0 to -3						SUMMARY								SUMMARY
										SMG7 (04-F4 04-F5)	1.9	0 to -3
										SMG7 (04-F4 04-F5)	2	0 to -3

## Sheet: Fig 6E
	qRT-PCR analysis of PTC+ and PTC- At2g45670 transcripts
		A	B	C	D	E	F	G	H		Col-0	smg7-6	EMS 30 (smg7-6 cenh3-2)	EMS 155 (smg7-6 cenh3-2)	cenh3-2			ΔCq (giCq-rCq)	NMD2+PTC (03-G6 03-G7)							ΔCq (giCq-rCq)	NMD2-PTC (03-G8 03-G9)
	1	19.12	19.31	19.1	19.26	19.21	19.37	19.18	19.25		19.255	19.2	19.325	19.395	19.39				Col-0	smg7-6	EMS 30 (smg7-6 cenh3-2)	EMS 155 (smg7-6 cenh3-2)	cenh3-2				Col-0	smg7-6	EMS 30 (smg7-6 cenh3-2)	EMS 155 (smg7-6 cenh3-2)	cenh3-2
	2	19.12	19.34	19.1	19.24	19.19	19.31	19.19	19.26		19.185	19.25	19.12	19.24	19.285			1	1.795	1.355	1.215	1.415	1.865			1	0.785	1.03	0.725	0.82	1.13
	3	-	19.37	19.3	19.33	19.31	19.27	19.41	19.22		19.34	19.1	19.23	19.295	19.36			2	1.685	1.315	1.5	1.315	1.795			2	0.785	0.985	1.24	0.705	1
	4	-	19.35	19.27	19.45	19.28	19.21	19.38	19.24									3	1.615	1.38	1.22	1.23	1.725			3	0.83	1.165	0.9	0.77	0.905
	5	19.04	19.31	19.11	19.25	19.23	19.33	19.22	19.27		19.285	19.225	19.325	19.41	19.295			Aritmetic mean	1.69833	1.35	1.31167	1.32	1.795			Aritmetic mean	0.8	1.06	0.955	0.765	1.01167
	6	19.09	19.34	19.12	19.26	19.22	19.34	19.2	19.3		19.21	19.255	19.065	19.245	19.27
	7	-	19.36	19.27	19.31	19.29	19.24	19.37	19.26		19.335	19.115	19.245	19.285	19.38			1	0.0966667	-0.343333	-0.483333	-0.283333	0.166667			1	-0.015	0.23	-0.075	0.02	0.33
	8	-	19.4	19.27	19.28	19.28	19.25	19.45	19.23									2	-0.0133333	-0.383333	-0.198333	-0.383333	0.0966667			2	-0.015	0.185	0.44	-0.095	0.2
	9	-	-	-	-	-	-	-	-									3	-0.0833333	-0.318333	-0.478333	-0.468333	0.0266667			3	0.03	0.365	0.1	-0.03	0.105
	10	-	-	-	-	-	-	-	-									Aritmetic mean	7.40149e-17	-0.348333	-0.386667	-0.378333	0.0966667			Aritmetic mean	-3.70074e-17	0.26	0.155	-0.035	0.211667
	11	-	-	-	-	-	-	-	-									Standard Error of the Mean	0.0523874	0.0189297	0.0941777	0.0534634	0.0404145			Standard Error of the Mean	0.015	0.0540833	0.15119	0.0332916	0.0652133
	12	-	-	-	-	-	-	-	-									Higher Error	-0.0523874	-0.367263	-0.480844	-0.431797	0.0562521			Higher Error	-0.015	0.205917	0.00381027	-0.0682916	0.146453
																		Lower Error	0.0523874	-0.329404	-0.292489	-0.32487	0.137081			Lower Error	0.015	0.314083	0.30619	-0.00170836	0.27688
																		Aritmetic mean	1	1.27309	1.30737	1.29984	0.935191			Aritmetic mean	1	0.835088	0.898132	1.02456	0.863539
		A	B	C	D	E	F	G	H		Col-0	smg7-6	EMS 30 (smg7-6 cenh3-2)	EMS 155 (smg7-6 cenh3-2)	cenh3-2			Standard Error of the Mean	0.964339	0.986965	0.936806	0.96362	0.972376			Standard Error of the Mean	0.989657	0.963206	0.900508	0.977188	0.955804
	1	20.6	20.51	20.49	20.57	20.55	20.99	20.87	21.05		21.05	20.555	20.54	20.81	21.255			Higher Error	1.03698	1.2899	1.39556	1.34891	0.961759			Higher Error	1.01045	0.866988	0.997362	1.04847	0.903469
	2	20.64	20.57	20.47	20.56	20.56	20.92	20.87	21.05		20.87	20.565	20.62	20.555	21.08			Lower Error	0.964339	1.25649	1.22475	1.25255	0.909357			Lower Error	0.989657	0.804362	0.808775	1.00118	0.825374
	3	-	21.13	21.08	21.25	20.49	20.55	20.81	20.4		20.955	20.48	20.45	20.525	21.085			Standard Error of the Mean - Higher Error	0.0369796	0.0168144	0.088191	0.0490731	0.0265681			Standard Error of the Mean - Higher Error	0.0104514	0.0318997	0.09923	0.0239176	0.0399297
	4	-	21.04	21.08	21.26	20.56	20.56	20.81	20.5									Standard Error of the Mean - Lower Error	0.0356608	0.0165952	0.0826178	0.0472878	0.0258342			Standard Error of the Mean - Lower Error	0.0103433	0.030726	0.0893574	0.023372	0.038165
	5	20.31	20.03	20.28	20.23	20.26	20.16	19.99	20.08		20.07	20.255	20.05	20.23	20.425
	6	20.3	20.07	20.28	20.25	20.25	20.17	20	20.06		19.995	20.24	20.305	19.95	20.27
	7	-	20.28	20.24	20.43	20.04	19.95	20.21	20.13		20.165	20.28	20.145	20.055	20.285
	8	-	20.29	20.3	20.42	20.07	19.95	20.25	20.16
	9	-	-	-	-	-	-	-	-
	10	-	-	-	-	-	-	-	-
	11	-	-	-	-	-	-	-	-
	12	-	-	-	-	-	-	-	-
											Col-0	smg7-6	EMS 30 (smg7-6 cenh3-2)	EMS 155 (smg7-6 cenh3-2)	cenh3-2
										NMD2+PTC (03-G6 03-G7)	1.795	1.355	1.215	1.415	1.865
											1.685	1.315	1.5	1.315	1.795
											1.615	1.38	1.22	1.23	1.725
										NMD2-PTC (03-G8 03-G9)	0.785	1.03	0.725	0.82	1.13
											0.785	0.985	1.24	0.705	1
											0.83	1.165	0.9	0.77	0.905
																		Anova: Single Factor								Anova: Single Factor
											Efficiency	Dilutions to calculate efficiency
										SAND (03-H5 03-H6)	1.93	0 to -3						SUMMARY								SUMMARY
										NMD2+PTC (03-G6 03-G7)	1.96	0 to -3
										NMD2-PTC (03-G8 03-G9)	1.91	0 to -3

## Sheet: Fig 7C
	ChIP analysis
replica 1
replica 2
replica 3

## Sheet: Fig 9B
	Root growth assay
		wt	cenh3-2 x CENH3	smg7-6	cenh3-2	EMS30	EMS155			wt	cenh3-2 xCENH3	smg7-6	cenh3-2	EMS30	EMS155
	5d	0.767632	1.01287	0.766941	0.843368	0.8211	0.9052		5d	0.387734	0.727934	0.422876	0.228479	0.298955	0.281786
	8d	2.918	3.1267	2.81988	1.93321	1.8119	2.12675		8d	1.10167	2.09427	1.01776	0.526296	0.617908	0.471024
	10d	4.77321	4.51285	4.69382	2.38416	2.543	2.80965		10d	1.63842	3.03645	1.75384	0.794011	0.99473	0.707032

## Sheet: S1B Fig
			qRT-PCR analysis of NMD targets
			(9) SAND (3-H6-H7) Reference						(11) SMG7L (4-D8-D9)									(12) SMG7 (4-E9-F1) - ΔCq (giCq-rCq)					(9) SAND (3-H6-H7) Reference						(11) SMG7L (4-D8-D9)								(3) AT5G46490 (3-G2-G3) - ΔCq (giCq-rCq)					(4) AT1G80000 (3-G4-G5) - ΔCq (giCq-rCq)
			Position	Sample Name	Condition Name	Cq	Cq Mean		Position	Sample Name	Condition Name	Cq	Cq Mean	ΔCq (giCq-rCq)				Col	smg7-1	smg7-6			Position	Sample Name	Condition Name	Cq	Cq Mean		Position	Sample Name	Condition Name	Cq	Cq Mean	ΔCq (giCq-rCq)			Col	smg7-1	smg7-6			Col	smg7-1	smg7-6
			B1	smg7l-1 (3)	(9) SAND (3-H5-H6)	22.59	22.585		B1	smg7l-1 (3)	(10) SMG7L (4-D6-D7)	24.48	24.345	1.76			1	-0.045	0.31	0.35			B1	Col (1)	(9) SAND (3-H5-H6)	21.77	21.815		B1	Col (1)	(3) AT5G46490 (3-G2-G3)	28.7	28.645	6.83		1	6.83	4.36	6.105		1	0.73	0.235	0.07
			B2	smg7l-1 (3)	(9) SAND (3-H5-H6)	22.58			B2	smg7l-1 (3)	(10) SMG7L (4-D6-D7)	24.21					2	0.155	0.41	0.49			B2	Col (1)	(9) SAND (3-H5-H6)	21.86			B2	Col (1)	(3) AT5G46490 (3-G2-G3)	28.59				2	7.96	5.055	6.055		2	0.97	0.275	0.44
			B3	smg7-1 (1)	(9) SAND (3-H5-H6)	22.66	22.67		B3	smg7-1 (1)	(10) SMG7L (4-D6-D7)	22.25	22.245	-0.425			3	0.445	-0.02	0.01			B3	smg7-1 (1)	(9) SAND (3-H5-H6)	21.87	21.825		B3	smg7-1 (1)	(3) AT5G46490 (3-G2-G3)	26.22	26.185	4.36		3	7.74	4.69	6.25		3	0.63	0.035	0.49
			B4	smg7-1 (1)	(9) SAND (3-H5-H6)	22.68			B4	smg7-1 (1)	(10) SMG7L (4-D6-D7)	22.24					Aritmetic mean	0.185	0.233333	0.283333			B4	smg7-1 (1)	(9) SAND (3-H5-H6)	21.78			B4	smg7-1 (1)	(3) AT5G46490 (3-G2-G3)	26.15				Aritmetic mean	7.51	4.70167	6.13667		Aritmetic mean	0.776667	0.181667	0.333333
			B5	smg7-6 (1)	(9) SAND (3-H5-H6)	22.83	22.805		B5	smg7-6 (1)	(10) SMG7L (4-D6-D7)	22.78	22.785	-0.02									B5	smg7-6 (1)	(9) SAND (3-H5-H6)	21.89	21.905		B5	smg7-6 (1)	(3) AT5G46490 (3-G2-G3)	28.04	28.01	6.105
			B6	smg7-6 (1)	(9) SAND (3-H5-H6)	22.78			B6	smg7-6 (1)	(10) SMG7L (4-D6-D7)	22.79					1	-0.045	0.31	0.35			B6	smg7-6 (1)	(9) SAND (3-H5-H6)	21.92			B6	smg7-6 (1)	(3) AT5G46490 (3-G2-G3)	27.98				1	6.83	4.36	6.105		1	0.446667	-0.0483333	-0.213333
			B7	smg7l-1 (6)	(9) SAND (3-H5-H6)	22.77	22.83		B7	smg7l-1 (3)	(12) SMG7 (4-E9-F1)	22.75	22.67	-0.16			2	0.155	0.41	0.49			B7	Col (4)	(9) SAND (3-H5-H6)	21.93	21.925		B7	Col (4)	(4) AT1G80000 (3-G4-G5)	22.62	22.655	0.73		2	7.96	5.055	6.055		2	0.686667	-0.00833333	0.156667
			B8	smg7l-1 (6)	(9) SAND (3-H5-H6)	22.89			B8	smg7l-1 (3)	(12) SMG7 (4-E9-F1)	22.59					3	0.445	-0.02	0.01			B8	Col (4)	(9) SAND (3-H5-H6)	21.92			B8	Col (4)	(4) AT1G80000 (3-G4-G5)	22.69				3	7.74	4.69	6.25		3	0.346667	-0.248333	0.206667
			B9	smg7-1 (4)	(9) SAND (3-H5-H6)	22.71	22.745		B9	smg7-1 (1)	(12) SMG7 (4-E9-F1)	23.04	23.055	0.31			Aritmetic mean	0.185	0.233333	0.283333			B9	smg7-1 (4)	(9) SAND (3-H5-H6)	21.79	21.8		B9	smg7-1 (4)	(4) AT1G80000 (3-G4-G5)	22.01	22.035	0.235		Aritmetic mean	7.51	4.70167	6.13667		Aritmetic mean	0.493333	-0.101667	0.05
			B10	smg7-1 (4)	(9) SAND (3-H5-H6)	22.78			B10	smg7-1 (1)	(12) SMG7 (4-E9-F1)	23.07					Standard Error of the Mean	0.142244	0.129915	0.142517			B10	smg7-1 (4)	(9) SAND (3-H5-H6)	21.81			B10	smg7-1 (4)	(4) AT1G80000 (3-G4-G5)	22.06				Standard Error of the Mean	0.345881	0.200714	0.058476		Standard Error of the Mean	0.100885	0.0742369	0.132455
			B11	smg7-6 (4)	(9) SAND (3-H5-H6)	22.74	22.765		B11	smg7-6 (1)	(12) SMG7 (4-E9-F1)	23.14	23.115	0.35			Higher Error	0.0427561	0.103419	0.140816			B11	smg7-6 (4)	(9) SAND (3-H5-H6)	21.85	21.86		B11	smg7-6 (4)	(4) AT1G80000 (3-G4-G5)	21.85	21.93	0.07		Higher Error	7.16412	4.50095	6.07819		Higher Error	0.392448	-0.175904	-0.0824554
			B12	smg7-6 (4)	(9) SAND (3-H5-H6)	22.79			B12	smg7-6 (1)	(12) SMG7 (4-E9-F1)	23.09					Lower Error	0.327244	0.363248	0.42585			B12	smg7-6 (4)	(9) SAND (3-H5-H6)	21.87			B12	smg7-6 (4)	(4) AT1G80000 (3-G4-G5)	22.01				Lower Error	7.85588	4.90238	6.19514		Lower Error	0.594218	-0.0274298	0.182455
			C1	smg7l-1 (2)	(9) SAND (3-H5-H6)	22.61	22.6		C1	smg7l-1 (2)	(10) SMG7L (4-D6-D7)	23.89	23.92	1.32			Aritmetic mean	0.879649	0.850667	0.82169			C1	Col (2)	(9) SAND (3-H5-H6)	21.73	21.81		C1	Col (2)	(3) AT5G46490 (3-G2-G3)	29.73	29.77	7.96		Aritmetic mean	0.00548611	0.0384288	0.0142128		Aritmetic mean	0.710382	1.07301	0.965936
			C2	smg7l-1 (2)	(9) SAND (3-H5-H6)	22.59			C2	smg7l-1 (2)	(10) SMG7L (4-D6-D7)	23.95					Standard Error of the Mean	0.906109	0.913886	0.905937			C2	Col (2)	(9) SAND (3-H5-H6)	21.89			C2	Col (2)	(3) AT5G46490 (3-G2-G3)	29.81				Standard Error of the Mean	0.786828	0.87012	0.960278		Standard Error of the Mean	0.932461	0.949844	0.912277
			C3	smg7-1 (2)	(9) SAND (3-H5-H6)	22.56	22.54		C3	smg7-1 (2)	(10) SMG7L (4-D6-D7)	22.33	22.3	-0.24			Higher Error	0.970799	0.930825	0.907006			C3	smg7-1 (2)	(9) SAND (3-H5-H6)	21.77	21.74		C3	smg7-1 (2)	(3) AT5G46490 (3-G2-G3)	26.75	26.795	5.055		Higher Error	0.00697245	0.044165	0.0148007		Higher Error	0.761836	1.12967	1.05882
			C4	smg7-1 (2)	(9) SAND (3-H5-H6)	22.52			C4	smg7-1 (2)	(10) SMG7L (4-D6-D7)	22.27					Lower Error	0.797058	0.777412	0.7444			C4	smg7-1 (2)	(9) SAND (3-H5-H6)	21.71			C4	smg7-1 (2)	(3) AT5G46490 (3-G2-G3)	26.84				Lower Error	0.00431662	0.0334377	0.0136482		Lower Error	0.662403	1.01919	0.881202
			C5	smg7-6 (2)	(9) SAND (3-H5-H6)	22.6	22.63		C5	smg7-6 (2)	(10) SMG7L (4-D6-D7)	22.77	22.78	0.15			Standard Error of the Mean - Higher Error	0.0911495	0.0801574	0.0853155			C5	smg7-6 (2)	(9) SAND (3-H5-H6)	21.73	21.745		C5	smg7-6 (2)	(3) AT5G46490 (3-G2-G3)	27.74	27.8	6.055		Standard Error of the Mean - Higher Error	0.00148633	0.00573616	0.000587914		Standard Error of the Mean - Higher Error	0.0514537	0.0566593	0.0928823
			C6	smg7-6 (2)	(9) SAND (3-H5-H6)	22.66			C6	smg7-6 (2)	(10) SMG7L (4-D6-D7)	22.79					Standard Error of the Mean - Lower Error	0.0825914	0.0732547	0.0772905			C6	smg7-6 (2)	(9) SAND (3-H5-H6)	21.76			C6	smg7-6 (2)	(3) AT5G46490 (3-G2-G3)	27.86				Standard Error of the Mean - Lower Error	0.00116949	0.00499114	0.000564561		Standard Error of the Mean - Lower Error	0.0479786	0.0538175	0.0847344
			C7	smg7l-1 (5)	(9) SAND (3-H5-H6)	22.72	22.705		C7	smg7l-1 (2)	(12) SMG7 (4-E9-F1)	22.69	22.68	-0.025									C7	Col (5)	(9) SAND (3-H5-H6)	21.93	21.88		C7	Col (5)	(4) AT1G80000 (3-G4-G5)	22.79	22.85	0.97
			C8	smg7l-1 (5)	(9) SAND (3-H5-H6)	22.69			C8	smg7l-1 (2)	(12) SMG7 (4-E9-F1)	22.67											C8	Col (5)	(9) SAND (3-H5-H6)	21.83			C8	Col (5)	(4) AT1G80000 (3-G4-G5)	22.91
			C9	smg7-1 (5)	(9) SAND (3-H5-H6)	22.6	22.59		C9	smg7-1 (2)	(12) SMG7 (4-E9-F1)	22.97	23	0.41									C9	smg7-1 (5)	(9) SAND (3-H5-H6)	21.74	21.73		C9	smg7-1 (5)	(4) AT1G80000 (3-G4-G5)	22.03	22.005	0.275
			C10	smg7-1 (5)	(9) SAND (3-H5-H6)	22.58			C10	smg7-1 (2)	(12) SMG7 (4-E9-F1)	23.03											C10	smg7-1 (5)	(9) SAND (3-H5-H6)	21.72			C10	smg7-1 (5)	(4) AT1G80000 (3-G4-G5)	21.98
			C11	smg7-6 (5)	(9) SAND (3-H5-H6)	22.53	22.535		C11	smg7-6 (2)	(12) SMG7 (4-E9-F1)	23.07	23.025	0.49									C11	smg7-6 (5)	(9) SAND (3-H5-H6)	21.67	21.655		C11	smg7-6 (5)	(4) AT1G80000 (3-G4-G5)	22.07	22.095	0.44
			C12	smg7-6 (5)	(9) SAND (3-H5-H6)	22.54			C12	smg7-6 (2)	(12) SMG7 (4-E9-F1)	22.98											C12	smg7-6 (5)	(9) SAND (3-H5-H6)	21.64			C12	smg7-6 (5)	(4) AT1G80000 (3-G4-G5)	22.12
			D1	smg7l-1 (1)	(9) SAND (3-H5-H6)	22.61	22.61		D1	smg7l-1 (1)	(10) SMG7L (4-D6-D7)	24.57	24.52	1.91									D1	Col (3)	(9) SAND (3-H5-H6)	21.7	21.73		D1	Col (3)	(3) AT5G46490 (3-G2-G3)	29.42	29.47	7.74
			D2	smg7l-1 (1)	(9) SAND (3-H5-H6)	22.61			D2	smg7l-1 (1)	(10) SMG7L (4-D6-D7)	24.47											D2	Col (3)	(9) SAND (3-H5-H6)	21.76			D2	Col (3)	(3) AT5G46490 (3-G2-G3)	29.52
			D3	smg7-1 (3)	(9) SAND (3-H5-H6)	22.78	22.74		D3	smg7-1 (3)	(10) SMG7L (4-D6-D7)	22.44	22.445	-0.295									D3	smg7-1 (3)	(9) SAND (3-H5-H6)	21.91	21.88		D3	smg7-1 (3)	(3) AT5G46490 (3-G2-G3)	26.59	26.57	4.69
			D4	smg7-1 (3)	(9) SAND (3-H5-H6)	22.7			D4	smg7-1 (3)	(10) SMG7L (4-D6-D7)	22.45											D4	smg7-1 (3)	(9) SAND (3-H5-H6)	21.85			D4	smg7-1 (3)	(3) AT5G46490 (3-G2-G3)	26.55
			D5	smg7-6 (3)	(9) SAND (3-H5-H6)	22.9	22.925		D5	smg7-6 (3)	(10) SMG7L (4-D6-D7)	22.91	22.895	-0.03									D5	smg7-6 (3)	(9) SAND (3-H5-H6)	22	22.015		D5	smg7-6 (3)	(3) AT5G46490 (3-G2-G3)	28.25	28.265	6.25
			D6	smg7-6 (3)	(9) SAND (3-H5-H6)	22.95			D6	smg7-6 (3)	(10) SMG7L (4-D6-D7)	22.88											D6	smg7-6 (3)	(9) SAND (3-H5-H6)	22.03			D6	smg7-6 (3)	(3) AT5G46490 (3-G2-G3)	28.28
			D7	smg7l-1 (4)	(9) SAND (3-H5-H6)	22.69	22.695		D7	smg7l-1 (1)	(12) SMG7 (4-E9-F1)	22.68	22.715	0.02									D7	Col (6)	(9) SAND (3-H5-H6)	21.82	21.91		D7	Col (6)	(4) AT1G80000 (3-G4-G5)	22.56	22.54	0.63
			D8	smg7l-1 (4)	(9) SAND (3-H5-H6)	22.7			D8	smg7l-1 (1)	(12) SMG7 (4-E9-F1)	22.75											D8	Col (6)	(9) SAND (3-H5-H6)	22			D8	Col (6)	(4) AT1G80000 (3-G4-G5)	22.52
			D9	smg7-1 (6)	(9) SAND (3-H5-H6)	22.75	22.74		D9	smg7-1 (3)	(12) SMG7 (4-E9-F1)	22.71	22.72	-0.02									D9	smg7-1 (6)	(9) SAND (3-H5-H6)	21.84	21.835		D9	smg7-1 (6)	(4) AT1G80000 (3-G4-G5)	21.85	21.87	0.035
			D10	smg7-1 (6)	(9) SAND (3-H5-H6)	22.73			D10	smg7-1 (3)	(12) SMG7 (4-E9-F1)	22.73											D10	smg7-1 (6)	(9) SAND (3-H5-H6)	21.83			D10	smg7-1 (6)	(4) AT1G80000 (3-G4-G5)	21.89
			D11	smg7-6 (6)	(9) SAND (3-H5-H6)	22.9	23.11		D11	smg7-6 (3)	(12) SMG7 (4-E9-F1)	23.16	23.12	0.01									D11	smg7-6 (6)	(9) SAND (3-H5-H6)	21.93	21.935		D11	smg7-6 (6)	(4) AT1G80000 (3-G4-G5)	22.43	22.425	0.49
			D12	smg7-6 (6)	(9) SAND (3-H5-H6)	23.32			D12	smg7-6 (3)	(12) SMG7 (4-E9-F1)	23.08					Anova: Single Factor						D12	smg7-6 (6)	(9) SAND (3-H5-H6)	21.94			D12	smg7-6 (6)	(4) AT1G80000 (3-G4-G5)	22.42				Anova: Single Factor					Anova: Single Factor
			E1	Col (3)	(9) SAND (3-H5-H6)	22.61	22.58		E1	Col (3)	(10) SMG7L (4-D6-D7)	23	23.015	0.435									E1	smg7l-1 (1)	(9) SAND (3-H5-H6)	21.74	21.78		E1	smg7l-1 (1)	(3) AT5G46490 (3-G2-G3)	28.65	28.58	6.8
			E2	Col (3)	(9) SAND (3-H5-H6)	22.55			E2	Col (3)	(10) SMG7L (4-D6-D7)	23.03					SUMMARY						E2	smg7l-1 (1)	(9) SAND (3-H5-H6)	21.82			E2	smg7l-1 (1)	(3) AT5G46490 (3-G2-G3)	28.51				SUMMARY					SUMMARY
			E3	smg7-1 smg7l-1 (1)	(9) SAND (3-H5-H6)	22.64	22.655		E3	smg7-1 smg7l-1 (1)	(10) SMG7L (4-D6-D7)	24.19	24.195	1.54			Groups	Count	Average				E3	smg7-1 smg7l-1 (1)	(9) SAND (3-H5-H6)	21.81	21.815		E3	smg7-1 smg7l-1 (1)	(3) AT5G46490 (3-G2-G3)	26.26	26.245	4.43		Groups	Count	Average			Groups	Count	Average
			E4	smg7-1 smg7l-1 (1)	(9) SAND (3-H5-H6)	22.67			E4	smg7-1 smg7l-1 (1)	(10) SMG7L (4-D6-D7)	24.2					Col	3	0.185				E4	smg7-1 smg7l-1 (1)	(9) SAND (3-H5-H6)	21.82			E4	smg7-1 smg7l-1 (1)	(3) AT5G46490 (3-G2-G3)	26.23				Col	3	7.51			Col	3	0.776667
			E5	smg7-6 smg7l-1 (1)	(9) SAND (3-H5-H6)	22.68	22.69		E5	smg7-6 smg7l-1 (1)	(10) SMG7L (4-D6-D7)	24.76	24.78	2.09			smg7l-1	3	-0.055				E5	smg7-6 smg7l-1 (1)	(9) SAND (3-H5-H6)	21.8	21.81		E5	smg7-6 smg7l-1 (1)	(3) AT5G46490 (3-G2-G3)	28.14	28.045	6.235		smg7l-1	3	6.83			smg7l-1	3	0.8
			E6	smg7-6 smg7l-1 (1)	(9) SAND (3-H5-H6)	22.7			E6	smg7-6 smg7l-1 (1)	(10) SMG7L (4-D6-D7)	24.8					smg7-1	3	0.233333				E6	smg7-6 smg7l-1 (1)	(9) SAND (3-H5-H6)	21.82			E6	smg7-6 smg7l-1 (1)	(3) AT5G46490 (3-G2-G3)	27.95				smg7-1	3	4.70167			smg7-1	3	0.181667
			E7	Col (6)	(9) SAND (3-H5-H6)	22.71	22.72		E7	Col (3)	(12) SMG7 (4-E9-F1)	22.67	22.675	-0.045			smg7-1 smg7l-1	3	0.0566667				E7	smg7l-1 (4)	(9) SAND (3-H5-H6)	21.76	21.735		E7	smg7l-1 (4)	(4) AT1G80000 (3-G4-G5)	22.42	22.465	0.73		smg7-1 smg7l-1	3	4.53333			smg7-1 smg7l-1	3	0.01
			E8	Col (6)	(9) SAND (3-H5-H6)	22.73			E8	Col (3)	(12) SMG7 (4-E9-F1)	22.68					smg7-6	3	0.283333				E8	smg7l-1 (4)	(9) SAND (3-H5-H6)	21.71			E8	smg7l-1 (4)	(4) AT1G80000 (3-G4-G5)	22.51				smg7-6	3	6.13667			smg7-6	3	0.333333
			E9	smg7-1 smg7l-1 (4)	(9) SAND (3-H5-H6)	22.76	22.725		E9	smg7-1 smg7l-1 (1)	(12) SMG7 (4-E9-F1)	22.77	22.745	0.02			smg7-6 smg7l-1	3	0.383333				E9	smg7-1 smg7l-1 (4)	(9) SAND (3-H5-H6)	21.81	21.79		E9	smg7-1 smg7l-1 (4)	(4) AT1G80000 (3-G4-G5)	21.69	21.69	-0.1		smg7-6 smg7l-1	3	6.16833			smg7-6 smg7l-1	3	0.703333
			E10	smg7-1 smg7l-1 (4)	(9) SAND (3-H5-H6)	22.69			E10	smg7-1 smg7l-1 (1)	(12) SMG7 (4-E9-F1)	22.72											E10	smg7-1 smg7l-1 (4)	(9) SAND (3-H5-H6)	21.77			E10	smg7-1 smg7l-1 (4)	(4) AT1G80000 (3-G4-G5)	21.69
			E11	smg7-6 smg7l-1 (4)	(9) SAND (3-H5-H6)	22.72	22.765		E11	smg7-6 smg7l-1 (1)	(12) SMG7 (4-E9-F1)	23.39	23.4	0.635									E11	smg7-6 smg7l-1 (4)	(9) SAND (3-H5-H6)	21.85	21.86		E11	smg7-6 smg7l-1 (4)	(4) AT1G80000 (3-G4-G5)	22.66	22.72	0.86
			E12	smg7-6 smg7l-1 (4)	(9) SAND (3-H5-H6)	22.81			E12	smg7-6 smg7l-1 (1)	(12) SMG7 (4-E9-F1)	23.41					ANOVA						E12	smg7-6 smg7l-1 (4)	(9) SAND (3-H5-H6)	21.87			E12	smg7-6 smg7l-1 (4)	(4) AT1G80000 (3-G4-G5)	22.78				ANOVA					ANOVA
			F1	Col (2)	(9) SAND (3-H5-H6)	22.61	22.655		F1	Col (2)	(10) SMG7L (4-D6-D7)	23.21	23.2	0.545			Source of Variation	SS	MS	P-value			F1	smg7l-1 (2)	(9) SAND (3-H5-H6)	21.79	21.845		F1	smg7l-1 (2)	(3) AT5G46490 (3-G2-G3)	29.23	28.855	7.01		Source of Variation	SS	MS	P-value		Source of Variation	SS	MS	P-value
			F2	Col (2)	(9) SAND (3-H5-H6)	22.7			F2	Col (2)	(10) SMG7L (4-D6-D7)	23.19					Between Groups	0.375961	0.0751922	0.158405			F2	smg7l-1 (2)	(9) SAND (3-H5-H6)	21.9			F2	smg7l-1 (2)	(3) AT5G46490 (3-G2-G3)	28.48				Between Groups	20.5512	4.11024	2.66561e-07		Between Groups	1.7123	0.342459	0.000458953
			F3	smg7-1 smg7l-1 (2)	(9) SAND (3-H5-H6)	22.72	22.695		F3	smg7-1 smg7l-1 (2)	(10) SMG7L (4-D6-D7)	23.65	23.72	1.025			Within Groups	0.461567	0.0384639				F3	smg7-1 smg7l-1 (2)	(9) SAND (3-H5-H6)	21.85	21.89		F3	smg7-1 smg7l-1 (2)	(3) AT5G46490 (3-G2-G3)	26.79	26.615	4.725		Within Groups	1.12417	0.0936806			Within Groups	0.389617	0.0324681
			F4	smg7-1 smg7l-1 (2)	(9) SAND (3-H5-H6)	22.67			F4	smg7-1 smg7l-1 (2)	(10) SMG7L (4-D6-D7)	23.79											F4	smg7-1 smg7l-1 (2)	(9) SAND (3-H5-H6)	21.93			F4	smg7-1 smg7l-1 (2)	(3) AT5G46490 (3-G2-G3)	26.44
			F5	smg7-6 smg7l-1 (2)	(9) SAND (3-H5-H6)	22.75	22.865		F5	smg7-6 smg7l-1 (2)	(10) SMG7L (4-D6-D7)	24.42	24.44	1.575			Total	0.837528					F5	smg7-6 smg7l-1 (2)	(9) SAND (3-H5-H6)	21.82	21.825		F5	smg7-6 smg7l-1 (2)	(3) AT5G46490 (3-G2-G3)	28.11	28.075	6.25		Total	21.6753				Total	2.10191
			F6	smg7-6 smg7l-1 (2)	(9) SAND (3-H5-H6)	22.98			F6	smg7-6 smg7l-1 (2)	(10) SMG7L (4-D6-D7)	24.46											F6	smg7-6 smg7l-1 (2)	(9) SAND (3-H5-H6)	21.83			F6	smg7-6 smg7l-1 (2)	(3) AT5G46490 (3-G2-G3)	28.04
			F7	Col (5)	(9) SAND (3-H5-H6)	22.74	22.725		F7	Col (2)	(12) SMG7 (4-E9-F1)	22.89	22.88	0.155									F7	smg7l-1 (5)	(9) SAND (3-H5-H6)	21.8	21.805		F7	smg7l-1 (5)	(4) AT1G80000 (3-G4-G5)	22.83	22.855	1.05
			F8	Col (5)	(9) SAND (3-H5-H6)	22.71			F8	Col (2)	(12) SMG7 (4-E9-F1)	22.87											F8	smg7l-1 (5)	(9) SAND (3-H5-H6)	21.81			F8	smg7l-1 (5)	(4) AT1G80000 (3-G4-G5)	22.88
			F9	smg7-1 smg7l-1 (5)	(9) SAND (3-H5-H6)	22.68	22.715		F9	smg7-1 smg7l-1 (2)	(12) SMG7 (4-E9-F1)	22.78	22.825	0.11									F9	smg7-1 smg7l-1 (5)	(9) SAND (3-H5-H6)	21.81	21.835		F9	smg7-1 smg7l-1 (5)	(4) AT1G80000 (3-G4-G5)	21.95	22.01	0.175
			F10	smg7-1 smg7l-1 (5)	(9) SAND (3-H5-H6)	22.75			F10	smg7-1 smg7l-1 (2)	(12) SMG7 (4-E9-F1)	22.87											F10	smg7-1 smg7l-1 (5)	(9) SAND (3-H5-H6)	21.86			F10	smg7-1 smg7l-1 (5)	(4) AT1G80000 (3-G4-G5)	22.07
			F11	smg7-6 smg7l-1 (5)	(9) SAND (3-H5-H6)	22.92	22.81		F11	smg7-6 smg7l-1 (2)	(12) SMG7 (4-E9-F1)	23.19	23.07	0.26									F11	smg7-6 smg7l-1 (5)	(9) SAND (3-H5-H6)	21.96	21.855		F11	smg7-6 smg7l-1 (5)	(4) AT1G80000 (3-G4-G5)	22.48	22.405	0.55
			F12	smg7-6 smg7l-1 (5)	(9) SAND (3-H5-H6)	22.7			F12	smg7-6 smg7l-1 (2)	(12) SMG7 (4-E9-F1)	22.95											F12	smg7-6 smg7l-1 (5)	(9) SAND (3-H5-H6)	21.75			F12	smg7-6 smg7l-1 (5)	(4) AT1G80000 (3-G4-G5)	22.33
			G1	Col (1)	(9) SAND (3-H5-H6)	22.7	22.72		G1	Col (1)	(10) SMG7L (4-D6-D7)	23.48	23.505	0.785									G1	smg7l-1 (3)	(9) SAND (3-H5-H6)	21.76	21.795		G1	smg7l-1 (3)	(3) AT5G46490 (3-G2-G3)	28.36	28.475	6.68
			G2	Col (1)	(9) SAND (3-H5-H6)	22.74			G2	Col (1)	(10) SMG7L (4-D6-D7)	23.53											G2	smg7l-1 (3)	(9) SAND (3-H5-H6)	21.83			G2	smg7l-1 (3)	(3) AT5G46490 (3-G2-G3)	28.59
			G3	smg7-1 smg7l-1 (3)	(9) SAND (3-H5-H6)	22.71	22.715		G3	smg7-1 smg7l-1 (3)	(10) SMG7L (4-D6-D7)	23.72	23.74	1.025									G3	smg7-1 smg7l-1 (3)	(9) SAND (3-H5-H6)	21.87	21.84		G3	smg7-1 smg7l-1 (3)	(3) AT5G46490 (3-G2-G3)	26.31	26.285	4.445
			G4	smg7-1 smg7l-1 (3)	(9) SAND (3-H5-H6)	22.72			G4	smg7-1 smg7l-1 (3)	(10) SMG7L (4-D6-D7)	23.76											G4	smg7-1 smg7l-1 (3)	(9) SAND (3-H5-H6)	21.81			G4	smg7-1 smg7l-1 (3)	(3) AT5G46490 (3-G2-G3)	26.26
			G5	smg7-6 smg7l-1 (3)	(9) SAND (3-H5-H6)	22.71	22.74		G5	smg7-6 smg7l-1 (3)	(10) SMG7L (4-D6-D7)	24.2	24.34	1.6									G5	smg7-6 smg7l-1 (3)	(9) SAND (3-H5-H6)	21.88	21.865		G5	smg7-6 smg7l-1 (3)	(3) AT5G46490 (3-G2-G3)	27.91	27.885	6.02
			G6	smg7-6 smg7l-1 (3)	(9) SAND (3-H5-H6)	22.77			G6	smg7-6 smg7l-1 (3)	(10) SMG7L (4-D6-D7)	24.48											G6	smg7-6 smg7l-1 (3)	(9) SAND (3-H5-H6)	21.85			G6	smg7-6 smg7l-1 (3)	(3) AT5G46490 (3-G2-G3)	27.86
			G7	Col (4)	(9) SAND (3-H5-H6)	22.84	22.85		G7	Col (1)	(12) SMG7 (4-E9-F1)	23.33	23.295	0.445									G7	smg7l-1 (6)	(9) SAND (3-H5-H6)	21.88	21.855		G7	smg7l-1 (6)	(4) AT1G80000 (3-G4-G5)	22.53	22.475	0.62
			G8	Col (4)	(9) SAND (3-H5-H6)	22.86			G8	Col (1)	(12) SMG7 (4-E9-F1)	23.26											G8	smg7l-1 (6)	(9) SAND (3-H5-H6)	21.83			G8	smg7l-1 (6)	(4) AT1G80000 (3-G4-G5)	22.42
			G9	smg7-1 smg7l-1 (6)	(9) SAND (3-H5-H6)	22.73	22.785		G9	smg7-1 smg7l-1 (3)	(12) SMG7 (4-E9-F1)	22.78	22.825	0.04									G9	smg7-1 smg7l-1 (6)	(9) SAND (3-H5-H6)	21.82	21.86		G9	smg7-1 smg7l-1 (6)	(4) AT1G80000 (3-G4-G5)	21.76	21.815	-0.045
			G10	smg7-1 smg7l-1 (6)	(9) SAND (3-H5-H6)	22.84			G10	smg7-1 smg7l-1 (3)	(12) SMG7 (4-E9-F1)	22.87											G10	smg7-1 smg7l-1 (6)	(9) SAND (3-H5-H6)	21.9			G10	smg7-1 smg7l-1 (6)	(4) AT1G80000 (3-G4-G5)	21.87
			G11	smg7-6 smg7l-1 (6)	(9) SAND (3-H5-H6)	22.78	22.755		G11	smg7-6 smg7l-1 (3)	(12) SMG7 (4-E9-F1)	23.05	23.01	0.255									G11	smg7-6 smg7l-1 (6)	(9) SAND (3-H5-H6)	21.88	21.855		G11	smg7-6 smg7l-1 (6)	(4) AT1G80000 (3-G4-G5)	22.52	22.555	0.7
			G12	smg7-6 smg7l-1 (6)	(9) SAND (3-H5-H6)	22.73			G12	smg7-6 smg7l-1 (3)	(12) SMG7 (4-E9-F1)	22.97											G12	smg7-6 smg7l-1 (6)	(9) SAND (3-H5-H6)	21.83			G12	smg7-6 smg7l-1 (6)	(4) AT1G80000 (3-G4-G5)	22.59

## Sheet: S2 Fig
Seed count
Wild type	Silique position in smg7-6 mutant
	1	2	3	4	5	6	7	8	9	10	11	12	13	14	15	20	21	22	23	24	25	26	27	28	29	30	31	32	33	34	35
53	28	27	35	24	33	36	26	36	33	35	33	33	40	28	35	34	32	23	22	27	26	35	28	24	26	25	20	23	19	16	20
62	30	24	31	29	25	26	25	23	28	31	33	32	28	37	32	25	28	20	25	31	24	28	29	26	23	21	19	24	27	19	26
63	22	30	26	28	29	29	31	31	38	27	30	30	27	30	29	19	28	26	25	33	32	21	23	27	22	17	26	22	28	17	35
59	27	25	27	27	24	24	29	27	31	29	20	34	23	21	28	36	28	27	26	31	23	22	24	18	21	20	25	25	16	15	13
61	32	21	22	22	19	21	24	29	32	25	19	25	23	22	25	31	27	23	27	22	27	23	24	21	24	21	17	30	13	15	25
52	10	27	26	23	20	22	24	21	28	27		26	32	18	35	27	26	24	17	20	33	12	19	27	17	18	12	20	16	16	21
44	24	28	26	31	21	23	24		30	22		27		17	35	12	24	34	21	27	32	29	29	30	18			16	11	17	18
59	25	27	11	23	25		22		35	16		37			23	19	25	27	15	25	27	21	26	16							26
58	22	24		23	17		23		32	20		28			27		19	27	18	25	19	26	21	24							23
50	23			27			23		30			25			21			30		17	26	18	25	15
62				21			33		26			23			16			22		21	18	13	14	16
59				12					23			19						24		20	17
60												21						19		21	17
50												14						14		17	20
																		22		17	21
